# Supplementary material for: Influence of personality traits on online self-disclosure: Considering perceived value and degree of authenticity separately as mediator and moderator
Source: Front Psychol. 2022 Aug 17;13:958991. doi: 10.3389/fpsyg.2022.958991 (PMC9428552; doi:10.3389/fpsyg.2022.958991)
Supplement: Supplementary file 2 [file Data_Sheet_2.CSV]

Number	Answering Time (Seconds)	1、How often do you share the following categories of information on Weibo? - News [Matrix scale question]	1、How often do you share the following categories of information on Weibo? - Work, Study [Matrix scale question]	1、How often do you share the following categories of information on Weibo? - Travel, Daily [Matrix scale question]	1、How often do you share the following categories of information on Weibo? - Family, Friends, Pets [Matrix scale question]	1、How often do you share the following categories of information on Weibo? - Mood, Feeling [Matrix scale question]	1、How often do you share the following categories of information on Weibo? - Hobby [Matrix scale question]	1、How often do you share the following categories of information on Weibo? - Help Information [Matrix scale question]	2、 Is the following situation consistent with your actual situation and opinion? - Are you a talkative person? 【Judgment question】Yes=1, No=0	2、 Is the following situation consistent with your actual situation and opinion? - Are you a lively person? 【Judgment question】Yes=1, No=0	2、 Is the following situation consistent with your actual situation and opinion? - Would you like to meet strangers? 【Judgment question】Yes=1, No=0	2、 Is the following situation consistent with your actual situation and opinion? - Can you let yourself go and have fun at a lively party? 【Judgment question】Yes=1, No=0	2、 Is the following situation consistent with your actual situation and opinion? - Are you often proactive when making new friends? 【Judgment question】Yes=1, No=0	2、 Is the following situation consistent with your actual situation and opinion? - Can you easily breathe life into a dull party? 【Judgment question】Yes=1, No=0	2、 Is the following situation consistent with your actual situation and opinion? -Do you enjoy being around people? 【Judgment question】Yes=1, No=0	2、 Is the following situation consistent with your actual situation and opinion? -Do you like having a lot of buzz and excitement around you? 【Judgment question】Yes=1, No=0	2、 Is the following situation consistent with your actual situation and opinion? -Do you like to tell jokes and talk about funny things? 【Judgment question】Yes=1, No=0	2、 Is the following situation consistent with your actual situation and opinion? - Are you always full of energy in the eyes of others? 【Judgment question】Yes=1, No=0	2、 Is the following situation consistent with your actual situation and opinion? - Can you make a party go smoothly? 【Judgment question】Yes=1, No=0	2、 Is the following situation consistent with your actual situation and opinion? - Do you tend to stay inconspicuous in social situations? 【Judgment question】Yes=1, No=0	3、To what extent do you agree with the following statement? - Posting original updates on Weibo is valuable to me. [Matrix scale question]	3、To what extent do you agree with the following statement? - Posting original updates on Weibo helped solve my problem. [Matrix scale question]	3、To what extent do you agree with the following statement? - Posting original updates on Weibo helps my social resources. [Matrix scale question]	3、To what extent do you agree with the following statement? - Posting original updates on Weibo helps others understand me. [Matrix scale question]	4、To what extent do you agree with the following statement? - I enjoy the process of posting original updates on Weibo. [Matrix Questions]	4、To what extent do you agree with the following statement? - Posting original updates on Weibo makes me happy. [Matrix Questions]	4、To what extent do you agree with the following statement? - Posting original updates on Weibo is very interesting. [Matrix Questions]	5、To what extent do you agree with the following statement? - Publishing original content on Weibo will cause my personal information to leak. [Matrix scale question]	5、To what extent do you agree with the following statement? - My personal information in Weibo may be collected, tracked and analyzed. [Matrix scale question]	5、To what extent do you agree with the following statement? - My private information in Weibo may be misused, inappropriately shared or sold. [Matrix scale question]	6、To what extent do you agree with the following statement? - Compared with the effort I put in, posting original updates on Weibo is beneficial to me. [Matrix scale question]	6、To what extent do you agree with the following statement? - Compared to the time and effort it takes, posting original tweets is worth it to me. [Matrix scale question]	6、To what extent do you agree with the following statement? - Posting original tweets is still worth it to me despite privacy risks. [Matrix scale question]	7、Factors that inhibit you from expressing and sharing your life on Weibo include: - Worry about privacy leaks [Multiple choice questions]	7、Factors that inhibit you from expressing and sharing your life on Weibo include: -less feedback from friends [Multiple choice questions]	7、Factors that inhibit you from expressing and sharing your life on Weibo include: - fear of public pressure [Multiple choice questions]	7、Factors that inhibit you from expressing and sharing your life on Weibo include: - Worry about social relationship pressure [Multiple choice questions]	7、Factors that inhibit you from expressing and sharing your life on Weibo include: - Lack of interesting topics [Multiple choice questions]	7、Factors that inhibit you from expressing and sharing your life on Weibo include: - Lack of sharing [Multiple choice questions]	7、Factors that inhibit you from expressing and sharing your life on Weibo include: - Less use of social media [Multiple choice questions]	7、Factors that inhibit you from expressing and sharing your life on Weibo include: - Frequent sharing is childish [Multiple choice questions]	8、The factors that motivate you to express and share your life on Weibo include: - Positive feedback from friends [Multiple choice questions]	8、The factors that motivate you to express and share your life on Weibo include: - Get social support [Multiple choice questions]	8、The factors that motivate you to express and share your life on Weibo include: - Contribute to the advancement of work [Multiple choice questions]	8、The factors that motivate you to express and share your life on Weibo include: - Helps manage social relationships [Multiple choice questions]	8、The factors that motivate you to express and share your life on Weibo include: - Have the desire to share [Multiple choice questions]	8、The factors that motivate you to express and share your life on Weibo include: - Emotions are rich and need to be vented [Multiple choice questions]	8、The factors that motivate you to express and share your life on Weibo include: - Help others understand me [Multiple choice questions]	8、The factors that motivate you to express and share your life on Weibo include: - Spreading useful information to others [Multiple choice questions]
1	99	4	5	4	5	4	3	4	1	2	2	2	1	1	1	1	1	1	1	1	4	3	4	4	4	4	4	3	4	3	5	4	4			fear of public pressure	Worry about social relationship pressure			Less use of social media				Contribute to the advancement of work	Helps manage social relationships		Emotions are rich and need to be vented
2	99	5	4	5	4	4	4	4	1	1	1	1	2	1	1	1	1	1	1	1	3	4	4	4	4	4	3	3	3	3	4	3	4			fear of public pressure	Worry about social relationship pressure	Lack of interesting topics	Lack of sharing					Contribute to the advancement of work		Have the desire to share	Emotions are rich and need to be vented	Help others understand me
3	99	4	3	4	4	5	5	5	1	1	1	1	1	1	1	1	1	1	1	1	4	5	4	5	5	5	4	5	4	5	5	4	5	Worry about privacy leaks	less feedback from friends	fear of public pressure	Worry about social relationship pressure	Lack of interesting topics		Less use of social media		Positive feedback from friends	Get social support		Helps manage social relationships	Have the desire to share	Emotions are rich and need to be vented	Help others understand me
4	99	1	3	4	4	4	3	4	1	1	1	1	1	1	1	1	1	1	1	1	4	4	4	5	5	3	5	3	5	4	4	3	4			fear of public pressure											Emotions are rich and need to be vented
5	99	5	4	5	4	4	4	5	1	1	1	1	1	1	2	1	1	1	1	2	4	4	5	5	4	3	4	4	5	4	5	4	5				Worry about social relationship pressure						Get social support		Helps manage social relationships
6	99	4	3	4	4	4	3	4	1	2	1	1	1	1	1	1	1	1	1	1	5	4	4	5	5	4	5	5	3	4	5	4	5			fear of public pressure		Lack of interesting topics		Less use of social media					Helps manage social relationships		Emotions are rich and need to be vented	Help others understand me
7	99	4	3	4	5	4	5	3	1	2	2	1	1	1	1	1	1	1	1	1	4	3	3	4	3	2	3	3	4	3	3	4	3		less feedback from friends			Lack of interesting topics					Get social support			Have the desire to share
8	99	4	4	4	4	4	4	4	1	1	1	1	1	1	1	1	1	1	1	1	4	4	4	4	4	4	4	4	4	4	4	4	4	Worry about privacy leaks									Get social support	Contribute to the advancement of work				Help others understand me
9	99	5	4	5	4	3	5	5	1	1	1	1	1	1	1	1	1	1	1	1	5	5	5	5	4	5	5	5	4	5	5	5	4		less feedback from friends		Worry about social relationship pressure		Lack of sharing				Get social support		Helps manage social relationships	Have the desire to share
10	99	5	5	5	5	5	5	5	1	1	1	1	1	1	1	1	1	1	1	1	5	5	5	5	5	5	5	5	5	5	5	5	5	Worry about privacy leaks										Contribute to the advancement of work
11	99	4	5	3	4	3	4	4	1	1	2	1	1	1	1	1	1	1	1	1	5	3	3	3	3	3	4	4	3	4	4	3	4	Worry about privacy leaks	less feedback from friends			Lack of interesting topics	Lack of sharing			Positive feedback from friends			Helps manage social relationships	Have the desire to share		Help others understand me
12	99	4	5	4	4	4	5	4	1	1	1	1	1	1	1	1	1	1	1	1	4	5	4	4	5	5	4	4	5	4	4	5	4		less feedback from friends		Worry about social relationship pressure		Lack of sharing						Helps manage social relationships		Emotions are rich and need to be vented
13	99	5	5	5	5	5	5	5	1	1	1	1	1	1	1	1	1	1	1	1	5	5	5	5	5	5	5	5	5	5	5	5	5	Worry about privacy leaks	less feedback from friends	fear of public pressure	Worry about social relationship pressure					Positive feedback from friends	Get social support	Contribute to the advancement of work	Helps manage social relationships
14	99	4	3	3	2	4	3	3	1	1	1	1	1	1	1	1	1	1	1	1	4	3	3	2	4	3	3	4	3	3	4	3	4					Lack of interesting topics					Get social support
15	98	5	5	5	5	5	5	5	1	1	1	1	1	1	1	1	1	1	1	1	5	5	5	5	5	5	5	5	5	5	5	5	5	Worry about privacy leaks		fear of public pressure		Lack of interesting topics				Positive feedback from friends		Contribute to the advancement of work		Have the desire to share		Help others understand me
16	98	5	5	5	5	5	5	5	1	1	1	1	1	1	1	1	1	1	1	1	5	5	5	5	5	5	5	5	5	5	5	5	5			fear of public pressure	Worry about social relationship pressure		Lack of sharing					Contribute to the advancement of work			Emotions are rich and need to be vented	Help others understand me
17	98	5	4	4	4	5	4	4	2	1	1	1	1	1	1	1	1	1	1	2	4	5	4	4	4	4	4	5	4	5	4	5	4			fear of public pressure		Lack of interesting topics									Emotions are rich and need to be vented	Help others understand me
18	98	4	4	3	5	4	2	3	2	1	1	1	2	1	2	1	2	2	2	1	4	3	4	4	4	2	5	5	3	5	3	4	4				Worry about social relationship pressure		Lack of sharing	Less use of social media			Get social support		Helps manage social relationships		Emotions are rich and need to be vented
19	98	4	3	4	4	3	3	4	1	2	2	2	1	1	2	1	1	2	1	2	4	3	4	4	2	2	3	4	5	4	3	4	3		less feedback from friends								Get social support		Helps manage social relationships
20	98	5	5	4	5	4	5	4	1	1	1	1	1	1	1	1	1	1	1	2	5	5	4	5	4	5	4	5	5	5	5	5	5	Worry about privacy leaks	less feedback from friends	fear of public pressure							Get social support	Contribute to the advancement of work	Helps manage social relationships
21	98	4	4	3	4	3	4	4	1	1	1	1	1	1	1	2	1	2	1	1	4	3	4	4	3	3	4	3	4	3	4	3	4	Worry about privacy leaks								Positive feedback from friends
22	98	5	4	5	5	4	4	4	1	1	1	1	1	1	1	1	1	1	1	1	5	5	5	5	5	5	5	5	5	5	5	5	4				Worry about social relationship pressure	Lack of interesting topics		Less use of social media			Get social support	Contribute to the advancement of work	Helps manage social relationships
23	98	5	5	4	5	5	5	4	1	1	1	1	1	1	1	1	1	1	1	1	5	5	5	4	5	5	5	5	4	5	5	5	5		less feedback from friends		Worry about social relationship pressure		Lack of sharing				Get social support		Helps manage social relationships		Emotions are rich and need to be vented
24	98	5	5	5	5	5	5	5	1	1	1	1	1	1	1	1	1	1	1	1	5	5	5	5	5	5	5	5	5	5	5	5	5	Worry about privacy leaks		fear of public pressure	Worry about social relationship pressure					Positive feedback from friends		Contribute to the advancement of work		Have the desire to share
25	98	4	4	5	4	4	4	5	1	1	1	1	1	1	1	1	1	1	1	1	4	4	5	4	4	5	4	1	1	1	4	5	4		less feedback from friends		Worry about social relationship pressure						Get social support		Helps manage social relationships		Emotions are rich and need to be vented
26	97	5	4	5	4	4	4	5	1	1	1	1	1	1	1	1	1	1	1	1	4	3	4	3	4	3	4	3	4	4	4	3	4		less feedback from friends		Worry about social relationship pressure		Lack of sharing					Contribute to the advancement of work	Helps manage social relationships		Emotions are rich and need to be vented
27	97	5	5	5	5	5	5	3	1	2	1	1	1	1	1	1	1	1	1	1	5	5	5	5	5	5	5	5	5	5	5	5	5	Worry about privacy leaks	less feedback from friends	fear of public pressure							Get social support		Helps manage social relationships	Have the desire to share
28	97	3	3	3	3	3	3	3	1	1	2	2	2	2	1	1	2	2	1	1	3	3	3	3	3	3	3	3	3	3	3	3	3	Worry about privacy leaks		fear of public pressure	Worry about social relationship pressure		Lack of sharing			Positive feedback from friends		Contribute to the advancement of work	Helps manage social relationships	Have the desire to share	Emotions are rich and need to be vented
29	97	5	4	4	5	4	3	5	1	2	1	1	2	1	1	1	1	1	2	1	4	5	5	5	3	5	3	5	5	5	3	4	3	Worry about privacy leaks		fear of public pressure		Lack of interesting topics				Positive feedback from friends		Contribute to the advancement of work		Have the desire to share
30	97	4	4	4	4	4	4	4	1	1	1	1	1	1	1	1	1	1	1	2	4	4	4	5	5	4	4	4	4	5	5	4	4	Worry about privacy leaks	less feedback from friends	fear of public pressure							Get social support	Contribute to the advancement of work
31	97	5	4	3	4	4	3	4	1	2	1	1	1	1	1	1	1	1	1	1	4	4	3	4	3	4	4	4	3	4	4	5	4		less feedback from friends											Have the desire to share
32	97	4	5	5	4	5	5	5	1	1	1	1	1	1	1	2	1	1	1	1	5	5	4	3	3	3	3	3	4	4	4	4	5		less feedback from friends									Contribute to the advancement of work
33	97	4	4	4	4	5	4	4	2	1	1	1	1	1	1	1	1	1	1	1	4	4	3	4	3	4	3	4	4	4	3	4	3			fear of public pressure		Lack of interesting topics					Get social support		Helps manage social relationships		Emotions are rich and need to be vented
34	97	5	4	5	4	5	4	5	2	1	1	1	1	1	1	1	1	1	1	2	5	4	5	4	5	4	5	5	4	4	5	4	5	Worry about privacy leaks	less feedback from friends	fear of public pressure	Worry about social relationship pressure	Lack of interesting topics	Lack of sharing	Less use of social media	Frequent sharing is childish	Positive feedback from friends	Get social support	Contribute to the advancement of work	Helps manage social relationships	Have the desire to share
35	97	5	5	5	5	5	5	5	2	2	1	1	1	2	1	1	2	1	1	1	5	5	5	5	5	5	5	5	5	5	5	5	5		less feedback from friends		Worry about social relationship pressure		Lack of sharing					Contribute to the advancement of work
36	97	5	5	5	4	4	4	5	1	1	1	1	1	2	1	1	1	1	1	1	5	5	5	5	5	5	5	4	5	5	5	5	5				Worry about social relationship pressure		Lack of sharing					Contribute to the advancement of work			Emotions are rich and need to be vented
37	97	4	5	4	4	5	4	4	1	1	1	1	1	1	1	1	1	1	1	1	4	5	4	5	5	4	4	5	5	5	4	5	5			fear of public pressure		Lack of interesting topics					Get social support			Have the desire to share
38	96	4	4	4	4	3	3	3	1	1	1	1	1	1	1	1	1	1	1	1	3	3	3	3	4	3	4	3	4	3	4	3	3	Worry about privacy leaks		fear of public pressure							Get social support		Helps manage social relationships
39	96	4	5	4	3	5	3	2	1	1	1	1	1	1	1	1	1	1	1	1	5	5	5	5	5	5	5	1	1	1	5	5	5			fear of public pressure		Lack of interesting topics	Lack of sharing				Get social support		Helps manage social relationships		Emotions are rich and need to be vented
40	96	5	5	5	5	5	5	5	1	1	1	1	1	1	1	1	1	1	1	1	5	4	5	4	4	5	4	4	4	5	5	4	4	Worry about privacy leaks		fear of public pressure			Lack of sharing			Positive feedback from friends		Contribute to the advancement of work	Helps manage social relationships
41	96	3	3	4	3	3	2	4	1	2	1	1	2	2	1	2	1	2	2	1	3	2	4	2	3	2	2	3	2	3	4	3	2			fear of public pressure			Lack of sharing					Contribute to the advancement of work		Have the desire to share
42	96	4	3	4	3	3	5	3	1	1	1	1	1	1	1	1	1	1	1	1	4	3	4	5	3	4	3	4	4	4	5	4	4	Worry about privacy leaks		fear of public pressure	Worry about social relationship pressure							Contribute to the advancement of work		Have the desire to share	Emotions are rich and need to be vented
43	96	5	4	4	3	2	4	5	2	1	1	1	1	1	1	1	1	1	1	1	5	4	4	4	4	4	3	4	3	4	4	4	4		less feedback from friends			Lack of interesting topics	Lack of sharing			Positive feedback from friends		Contribute to the advancement of work		Have the desire to share
44	96	5	5	5	5	5	5	5	1	1	1	1	1	1	1	1	1	1	1	1	5	5	5	5	5	5	5	5	5	5	5	5	5			fear of public pressure	Worry about social relationship pressure		Lack of sharing				Get social support		Helps manage social relationships	Have the desire to share
45	96	4	4	5	5	5	4	1	1	1	1	1	1	1	1	1	1	1	1	2	4	4	5	5	5	5	5	1	2	2	4	5	5			fear of public pressure				Less use of social media	Frequent sharing is childish	Positive feedback from friends	Get social support	Contribute to the advancement of work	Helps manage social relationships	Have the desire to share	Emotions are rich and need to be vented
46	96	3	2	4	3	4	2	4	1	1	1	1	1	1	1	1	1	1	1	1	3	2	3	2	3	2	3	2	3	2	3	1	3		less feedback from friends											Have the desire to share
47	96	5	5	5	5	5	5	5	1	1	1	1	1	1	1	1	1	1	1	1	5	5	5	4	5	5	5	5	5	5	5	5	5			fear of public pressure	Worry about social relationship pressure		Lack of sharing					Contribute to the advancement of work		Have the desire to share
48	96	3	4	4	3	5	4	3	2	1	1	1	1	2	1	1	1	1	1	2	4	2	3	3	5	3	4	4	4	3	3	2	4				Worry about social relationship pressure		Lack of sharing						Helps manage social relationships
49	96	4	3	4	4	5	4	4	1	1	2	1	1	1	1	1	2	1	1	1	4	3	4	4	3	3	4	4	3	3	4	3	3			fear of public pressure		Lack of interesting topics	Lack of sharing				Get social support		Helps manage social relationships		Emotions are rich and need to be vented
50	96	5	5	5	5	5	5	5	1	1	1	1	1	1	1	1	1	1	1	1	5	5	5	5	4	5	4	5	5	5	5	4	5			fear of public pressure		Lack of interesting topics					Get social support		Helps manage social relationships
51	96	4	4	3	4	5	5	4	1	1	1	1	1	1	1	1	1	1	1	2	4	4	5	4	4	4	4	4	5	4	4	4	4		less feedback from friends		Worry about social relationship pressure						Get social support		Helps manage social relationships			Help others understand me
52	95	4	4	4	4	4	4	2	1	1	1	1	1	1	1	1	1	1	1	1	5	5	5	4	5	5	4	2	2	3	4	5	5		less feedback from friends							Positive feedback from friends	Get social support	Contribute to the advancement of work	Helps manage social relationships
53	95	5	5	5	5	5	5	5	1	1	1	1	1	1	1	1	1	1	1	1	5	5	5	5	5	5	5	5	5	5	5	5	5	Worry about privacy leaks		fear of public pressure			Lack of sharing			Positive feedback from friends		Contribute to the advancement of work		Have the desire to share
54	95	1	1	1	5	5	5	5	1	1	1	1	1	1	1	1	1	1	1	2	2	3	3	3	2	2	2	2	2	2	2	2	2				Worry about social relationship pressure						Get social support
55	95	5	4	4	5	5	4	5	1	1	1	1	1	1	1	1	1	1	1	1	4	5	4	5	5	5	4	5	4	3	5	3	5	Worry about privacy leaks		fear of public pressure	Worry about social relationship pressure		Lack of sharing					Contribute to the advancement of work	Helps manage social relationships		Emotions are rich and need to be vented
56	95	3	2	4	2	1	5	3	1	2	1	2	2	2	2	1	1	1	1	1	3	3	4	4	2	5	1	3	2	5	2	3	2		less feedback from friends				Lack of sharing					Contribute to the advancement of work		Have the desire to share
57	95	4	3	4	4	3	4	4	1	1	1	1	1	1	1	1	1	1	1	1	4	3	3	4	3	4	3	3	5	4	5	4	3	Worry about privacy leaks				Lack of interesting topics	Lack of sharing				Get social support			Have the desire to share	Emotions are rich and need to be vented
58	95	1	1	1	1	1	1	1	1	1	1	2	2	1	2	2	2	1	1	1	1	1	4	4	4	4	4	4	4	4	4	4	5	Worry about privacy leaks					Lack of sharing		Frequent sharing is childish					Have the desire to share		Help others understand me
59	95	3	2	4	3	5	4	4	1	1	1	1	1	1	1	1	1	1	1	1	3	3	3	3	3	3	3	3	3	3	3	3	3	Worry about privacy leaks			Worry about social relationship pressure						Get social support		Helps manage social relationships
60	95	5	5	5	5	5	5	5	1	1	1	1	1	1	1	1	1	1	1	1	5	5	5	5	5	5	5	5	5	5	5	5	5		less feedback from friends		Worry about social relationship pressure		Lack of sharing					Contribute to the advancement of work	Helps manage social relationships		Emotions are rich and need to be vented
61	94	5	5	5	5	5	4	5	1	1	1	1	1	1	1	1	1	1	1	1	4	4	4	4	4	4	4	4	4	4	4	4	5		less feedback from friends	fear of public pressure	Worry about social relationship pressure			Less use of social media			Get social support	Contribute to the advancement of work	Helps manage social relationships	Have the desire to share
62	94	4	4	5	4	5	4	4	1	1	1	1	1	1	1	1	1	1	1	1	4	5	4	4	4	5	4	4	5	4	4	5	4		less feedback from friends		Worry about social relationship pressure		Lack of sharing				Get social support		Helps manage social relationships		Emotions are rich and need to be vented
63	94	5	4	4	5	4	4	3	2	2	1	2	2	2	2	2	2	2	2	1	5	4	3	4	4	3	4	4	3	4	3	4	3	Worry about privacy leaks	less feedback from friends								Get social support		Helps manage social relationships
64	94	4	4	5	4	3	5	3	1	1	1	1	1	1	1	1	1	1	1	1	5	4	5	4	5	4	4	5	4	4	5	4	5			fear of public pressure	Worry about social relationship pressure		Lack of sharing						Helps manage social relationships		Emotions are rich and need to be vented
65	94	4	4	3	4	4	4	3	1	1	1	1	1	1	1	1	1	1	1	1	4	2	4	3	3	4	2	4	3	2	4	2	3			fear of public pressure								Contribute to the advancement of work	Helps manage social relationships
66	94	2	2	2	2	2	3	2	1	1	1	1	1	1	1	1	1	1	1	1	5	5	5	5	5	5	5	5	5	5	5	5	5			fear of public pressure											Emotions are rich and need to be vented
67	94	4	5	4	5	4	5	4	1	1	1	1	1	1	1	1	1	1	1	1	4	5	4	5	4	5	4	4	5	4	4	5	4	Worry about privacy leaks		fear of public pressure	Worry about social relationship pressure						Get social support		Helps manage social relationships		Emotions are rich and need to be vented
68	94	4	4	4	4	4	4	4	1	1	1	1	1	1	1	1	1	1	1	1	5	4	4	4	3	4	3	4	3	4	2	5	5			fear of public pressure	Worry about social relationship pressure						Get social support	Contribute to the advancement of work	Helps manage social relationships
69	94	5	5	5	5	5	5	5	2	1	1	2	2	1	1	1	1	2	2	2	5	4	3	5	3	4	3	5	3	3	3	3	3		less feedback from friends			Lack of interesting topics					Get social support		Helps manage social relationships		Emotions are rich and need to be vented
70	93	3	3	5	3	2	5	3	1	1	1	1	2	1	1	2	2	2	2	1	3	4	3	4	5	5	5	3	3	4	4	4	5		less feedback from friends				Lack of sharing					Contribute to the advancement of work			Emotions are rich and need to be vented
71	93	3	4	3	4	3	3	4	1	1	1	1	1	1	1	1	1	1	1	1	4	3	4	3	4	4	3	4	3	4	4	3	4				Worry about social relationship pressure							Contribute to the advancement of work
72	93	4	5	4	4	5	4	2	1	1	1	1	1	1	1	1	1	1	1	2	4	5	4	4	4	5	5	2	1	2	4	5	4	Worry about privacy leaks		fear of public pressure							Get social support	Contribute to the advancement of work					Spreading useful information to others
73	93	4	4	3	4	4	3	4	1	1	2	1	1	2	1	2	1	2	2	1	4	3	5	4	4	3	4	4	3	4	3	4	4	Worry about privacy leaks				Lack of interesting topics	Lack of sharing				Get social support		Helps manage social relationships	Have the desire to share
74	93	4	4	4	4	4	4	4	2	1	1	1	1	1	1	1	2	2	1	1	5	5	5	5	4	4	4	4	4	4	4	4	4						Lack of sharing	Less use of social media			Get social support
75	93	5	4	2	5	2	5	4	1	1	1	1	2	1	1	1	1	1	1	1	4	4	4	2	4	4	2	4	4	1	5	4	4		less feedback from friends		Worry about social relationship pressure		Lack of sharing				Get social support		Helps manage social relationships		Emotions are rich and need to be vented
76	93	4	5	4	4	5	4	4	1	1	1	1	1	1	1	1	1	1	1	1	5	3	4	4	5	4	3	2	3	2	3	4	3	Worry about privacy leaks		fear of public pressure		Lack of interesting topics					Get social support		Helps manage social relationships
77	93	4	4	4	4	4	4	4	1	1	1	1	1	1	1	2	1	1	1	1	4	4	4	3	4	4	4	4	3	4	3	4	4	Worry about privacy leaks		fear of public pressure		Lack of interesting topics							Helps manage social relationships
78	93	5	5	5	5	5	5	5	1	1	1	1	1	1	1	1	1	1	1	1	5	5	5	5	5	5	5	5	5	5	5	5	5	Worry about privacy leaks	less feedback from friends		Worry about social relationship pressure	Lack of interesting topics						Contribute to the advancement of work		Have the desire to share
79	92	5	4	4	4	4	3	4	1	1	1	1	1	1	1	1	1	1	2	1	4	4	3	3	3	3	4	4	4	4	3	3	4			fear of public pressure			Lack of sharing	Less use of social media				Contribute to the advancement of work		Have the desire to share		Help others understand me
80	92	4	4	5	4	5	4	3	1	1	1	1	1	1	1	1	1	1	1	1	5	4	5	4	4	3	5	4	4	5	4	5	4		less feedback from friends		Worry about social relationship pressure	Lack of interesting topics						Contribute to the advancement of work	Helps manage social relationships		Emotions are rich and need to be vented
81	92	5	4	4	5	4	4	4	1	2	1	1	1	1	2	1	1	1	1	1	4	5	4	4	4	4	4	3	4	4	3	4	3	Worry about privacy leaks	less feedback from friends	fear of public pressure	Worry about social relationship pressure						Get social support		Helps manage social relationships	Have the desire to share	Emotions are rich and need to be vented
82	92	1	3	5	4	4	5	4	1	1	1	1	1	2	1	1	1	1	1	1	4	4	5	4	5	4	5	5	5	4	5	5	4	Worry about privacy leaks	less feedback from friends		Worry about social relationship pressure							Contribute to the advancement of work		Have the desire to share	Emotions are rich and need to be vented
83	92	5	5	5	5	5	5	5	1	1	1	1	1	1	1	1	1	1	1	1	5	5	5	5	5	5	5	5	5	5	5	5	5	Worry about privacy leaks	less feedback from friends	fear of public pressure	Worry about social relationship pressure	Lack of interesting topics	Lack of sharing	Less use of social media	Frequent sharing is childish	Positive feedback from friends	Get social support	Contribute to the advancement of work	Helps manage social relationships	Have the desire to share	Emotions are rich and need to be vented	Help others understand me	Spreading useful information to others
84	92	5	5	5	5	5	5	5	1	1	1	1	1	1	1	1	1	1	1	1	5	5	5	5	5	5	5	5	5	5	5	5	5	Worry about privacy leaks		fear of public pressure	Worry about social relationship pressure								Helps manage social relationships	Have the desire to share
85	92	5	5	5	5	5	5	5	1	1	1	1	1	1	1	1	1	1	1	1	3	3	3	4	3	3	3	3	4	4	3	3	4		less feedback from friends							Positive feedback from friends
86	91	4	4	4	4	2	4	4	1	1	1	1	1	2	1	2	1	1	1	1	4	3	3	4	3	4	4	3	3	4	3	4	3				Worry about social relationship pressure	Lack of interesting topics							Helps manage social relationships	Have the desire to share
87	91	4	4	4	4	4	3	4	1	1	1	1	1	2	1	1	1	1	1	1	4	3	4	4	4	3	4	4	4	3	4	4	3		less feedback from friends		Worry about social relationship pressure	Lack of interesting topics						Contribute to the advancement of work	Helps manage social relationships	Have the desire to share
88	91	4	3	3	4	5	3	2	1	1	2	1	1	2	2	2	1	2	2	1	4	3	4	3	4	2	4	4	3	4	4	3	4			fear of public pressure		Lack of interesting topics				Positive feedback from friends		Contribute to the advancement of work
89	91	5	4	5	4	4	5	3	1	1	1	1	1	1	1	1	1	1	1	1	5	4	3	4	5	4	3	4	5	4	5	4	4	Worry about privacy leaks			Worry about social relationship pressure		Lack of sharing					Contribute to the advancement of work		Have the desire to share		Help others understand me
90	91	5	5	5	5	5	5	5	1	1	1	1	1	1	1	1	1	1	1	1	5	5	5	5	5	5	5	5	5	5	5	5	5		less feedback from friends		Worry about social relationship pressure							Contribute to the advancement of work				Help others understand me
91	91	5	4	5	4	4	4	3	1	1	1	1	1	1	1	1	1	1	1	1	5	4	3	3	4	3	3	4	4	4	4	3	4			fear of public pressure		Lack of interesting topics		Less use of social media		Positive feedback from friends		Contribute to the advancement of work		Have the desire to share
92	91	4	4	4	3	3	3	4	2	1	1	1	1	1	1	1	1	1	1	1	5	4	4	4	4	4	4	4	3	3	3	4	3	Worry about privacy leaks											Helps manage social relationships
93	91	5	4	4	3	4	4	4	1	1	1	1	1	2	2	1	1	1	1	1	5	4	4	4	4	4	4	4	3	4	4	4	4	Worry about privacy leaks	less feedback from friends	fear of public pressure	Worry about social relationship pressure	Lack of interesting topics	Lack of sharing	Less use of social media	Frequent sharing is childish	Positive feedback from friends	Get social support	Contribute to the advancement of work	Helps manage social relationships	Have the desire to share	Emotions are rich and need to be vented	Help others understand me
94	91	4	3	4	4	3	4	4	1	1	1	1	1	1	1	1	1	1	1	1	4	3	4	3	4	4	3	3	4	4	3	4	3				Worry about social relationship pressure		Lack of sharing		Frequent sharing is childish			Contribute to the advancement of work		Have the desire to share
95	91	4	3	4	4	3	3	3	1	1	1	1	2	1	1	1	1	1	1	1	3	4	3	3	3	3	3	4	4	3	4	4	4		less feedback from friends		Worry about social relationship pressure		Lack of sharing						Helps manage social relationships		Emotions are rich and need to be vented
96	91	4	3	2	3	4	3	4	2	1	2	1	1	1	1	1	2	1	1	2	3	3	2	3	4	3	4	3	3	3	4	3	3		less feedback from friends		Worry about social relationship pressure							Contribute to the advancement of work
97	91	5	5	5	5	5	5	5	1	1	2	1	1	1	1	1	1	1	1	1	5	5	5	5	5	5	5	5	5	5	5	5	5	Worry about privacy leaks			Worry about social relationship pressure	Lack of interesting topics		Less use of social media			Get social support	Contribute to the advancement of work	Helps manage social relationships		Emotions are rich and need to be vented
98	91	5	5	5	5	5	5	5	1	1	1	1	1	1	1	1	1	1	1	1	5	4	5	4	5	4	5	4	5	4	5	5	5				Worry about social relationship pressure							Contribute to the advancement of work			Emotions are rich and need to be vented
99	91	4	5	4	4	5	4	5	1	1	1	1	1	1	1	1	1	1	1	1	4	4	5	4	5	4	4	5	4	5	4	5	4	Worry about privacy leaks		fear of public pressure		Lack of interesting topics				Positive feedback from friends			Helps manage social relationships		Emotions are rich and need to be vented	Help others understand me
100	91	4	4	3	3	4	4	3	1	1	1	1	1	1	1	1	1	1	1	1	4	3	4	4	4	4	3	4	3	4	5	4	5		less feedback from friends			Lack of interesting topics	Lack of sharing	Less use of social media			Get social support		Helps manage social relationships	Have the desire to share	Emotions are rich and need to be vented
101	91	4	3	2	4	4	3	2	1	1	1	2	2	2	2	1	2	1	1	1	3	4	3	3	4	3	2	4	3	4	2	4	2		less feedback from friends								Get social support
102	91	5	5	5	5	5	5	5	2	1	1	1	1	1	1	1	2	2	1	1	5	5	5	5	3	3	4	3	3	5	5	3	4				Worry about social relationship pressure		Lack of sharing				Get social support			Have the desire to share
103	90	3	3	4	4	4	3	5	1	1	1	1	2	2	2	1	1	2	2	1	4	4	3	5	4	3	4	3	5	3	4	3	4	Worry about privacy leaks				Lack of interesting topics		Less use of social media				Contribute to the advancement of work				Help others understand me
104	90	5	5	5	5	5	5	1	1	1	1	1	1	1	1	1	1	1	1	1	5	5	5	5	5	5	5	1	1	1	5	5	5	Worry about privacy leaks		fear of public pressure			Lack of sharing				Get social support		Helps manage social relationships		Emotions are rich and need to be vented
105	90	4	4	3	3	4	4	4	2	1	1	1	2	1	2	1	2	1	1	1	4	3	4	3	2	4	3	4	3	4	4	3	4	Worry about privacy leaks		fear of public pressure	Worry about social relationship pressure	Lack of interesting topics				Positive feedback from friends		Contribute to the advancement of work		Have the desire to share	Emotions are rich and need to be vented	Help others understand me
106	90	2	3	3	4	3	4	1	1	1	1	1	1	1	1	2	1	1	2	1	2	2	4	2	5	3	3	4	3	4	4	3	4			fear of public pressure		Lack of interesting topics					Get social support		Helps manage social relationships
107	90	5	5	5	5	5	5	5	1	1	1	1	1	1	1	1	1	1	1	1	5	5	5	5	5	5	5	5	5	5	5	5	5	Worry about privacy leaks			Worry about social relationship pressure		Lack of sharing	Less use of social media		Positive feedback from friends		Contribute to the advancement of work		Have the desire to share	Emotions are rich and need to be vented
108	90	4	4	3	3	4	4	4	1	1	1	1	1	1	1	1	1	1	1	1	4	3	4	4	4	4	3	4	5	5	4	4	5	Worry about privacy leaks									Get social support
109	90	5	5	5	5	5	5	5	1	1	1	1	1	1	1	1	1	1	1	1	5	5	5	5	5	5	5	5	5	5	5	5	5			fear of public pressure			Lack of sharing					Contribute to the advancement of work
110	90	5	4	4	4	5	4	5	1	2	2	1	2	2	1	1	2	1	2	2	5	4	3	5	5	4	3	5	3	5	4	3	5			fear of public pressure								Contribute to the advancement of work
111	90	5	5	5	5	5	5	5	1	1	1	1	1	1	1	1	1	1	1	1	5	5	5	5	5	5	5	5	5	5	5	5	5	Worry about privacy leaks		fear of public pressure							Get social support		Helps manage social relationships
112	89	5	4	4	4	4	4	5	1	1	1	1	1	1	1	1	1	1	1	1	5	5	4	3	5	4	4	4	4	5	5	3	4		less feedback from friends		Worry about social relationship pressure		Lack of sharing					Contribute to the advancement of work		Have the desire to share	Emotions are rich and need to be vented
113	89	5	5	5	5	5	5	5	1	1	1	1	1	1	1	1	1	1	1	1	5	4	4	4	4	5	4	4	4	4	4	4	4	Worry about privacy leaks	less feedback from friends		Worry about social relationship pressure	Lack of interesting topics	Lack of sharing	Less use of social media		Positive feedback from friends		Contribute to the advancement of work	Helps manage social relationships		Emotions are rich and need to be vented
114	89	3	4	4	4	4	4	4	1	2	2	1	2	2	2	1	2	2	1	2	5	5	5	3	5	5	5	5	5	5	5	5	5	Worry about privacy leaks			Worry about social relationship pressure	Lack of interesting topics	Lack of sharing					Contribute to the advancement of work		Have the desire to share	Emotions are rich and need to be vented
115	89	4	5	4	5	4	5	4	1	1	1	1	1	1	1	2	1	1	1	2	4	5	3	4	5	5	4	5	5	5	4	5	4				Worry about social relationship pressure	Lack of interesting topics		Less use of social media				Contribute to the advancement of work		Have the desire to share		Help others understand me
116	89	5	4	4	5	4	4	2	1	1	1	1	1	1	1	1	1	1	1	1	4	4	3	4	4	3	4	3	4	3	4	3	4		less feedback from friends		Worry about social relationship pressure			Less use of social media			Get social support		Helps manage social relationships		Emotions are rich and need to be vented
117	89	5	4	4	4	4	4	4	1	1	1	1	1	1	1	1	1	1	1	1	4	4	4	4	5	4	4	5	4	4	4	4	4					Lack of interesting topics	Lack of sharing				Get social support	Contribute to the advancement of work
118	89	4	4	3	3	3	2	4	2	1	1	2	1	1	1	1	2	2	2	2	3	3	3	3	3	2	3	3	3	2	3	4	3	Worry about privacy leaks					Lack of sharing		Frequent sharing is childish		Get social support		Helps manage social relationships		Emotions are rich and need to be vented
119	89	5	5	3	4	3	4	5	1	2	2	1	2	2	2	2	2	2	2	2	4	4	2	4	3	4	4	2	4	4	4	3	3			fear of public pressure								Contribute to the advancement of work		Have the desire to share	Emotions are rich and need to be vented	Help others understand me
120	89	5	4	5	4	5	4	5	1	1	1	1	1	1	1	1	1	1	1	1	5	5	5	4	5	5	5	5	5	5	5	5	5	Worry about privacy leaks			Worry about social relationship pressure						Get social support			Have the desire to share
121	89	5	5	5	5	5	5	5	1	1	1	1	1	1	1	1	1	1	1	1	5	5	5	4	4	4	5	4	5	4	4	4	5			fear of public pressure		Lack of interesting topics	Lack of sharing				Get social support			Have the desire to share	Emotions are rich and need to be vented
122	89	4	4	5	5	4	4	4	1	1	1	1	1	1	1	1	1	1	2	1	5	5	5	5	5	5	5	5	5	5	5	5	5	Worry about privacy leaks					Lack of sharing				Get social support			Have the desire to share
123	89	5	5	5	5	5	5	5	1	1	1	1	1	1	1	1	1	1	1	1	5	5	5	5	5	5	5	5	5	5	5	5	5	Worry about privacy leaks	less feedback from friends							Positive feedback from friends		Contribute to the advancement of work		Have the desire to share
124	89	1	1	2	1	1	1	1	1	1	1	1	1	1	1	1	1	1	1	1	1	1	1	1	1	1	1	1	1	1	1	1	1	Worry about privacy leaks	less feedback from friends	fear of public pressure	Worry about social relationship pressure	Lack of interesting topics	Lack of sharing	Less use of social media	Frequent sharing is childish	Positive feedback from friends	Get social support	Contribute to the advancement of work	Helps manage social relationships	Have the desire to share	Emotions are rich and need to be vented	Help others understand me	Spreading useful information to others
125	89	4	4	3	4	4	4	3	1	1	2	1	2	2	1	1	2	2	1	1	5	4	3	4	3	4	3	3	4	3	4	3	5			fear of public pressure				Less use of social media						Have the desire to share
126	88	4	3	4	3	5	4	3	1	1	1	1	1	1	1	1	1	1	1	1	3	2	4	2	3	3	4	3	5	4	3	3	4		less feedback from friends			Lack of interesting topics					Get social support			Have the desire to share
127	88	5	5	5	4	4	4	4	1	1	1	1	1	1	1	1	1	2	1	2	4	4	5	4	4	4	3	4	4	3	4	4	4			fear of public pressure	Worry about social relationship pressure		Lack of sharing				Get social support		Helps manage social relationships
128	88	5	5	5	5	5	5	5	1	1	2	1	1	1	2	1	1	2	2	1	5	5	5	5	5	5	5	5	5	5	5	5	5	Worry about privacy leaks	less feedback from friends	fear of public pressure	Worry about social relationship pressure					Positive feedback from friends	Get social support			Have the desire to share
129	88	4	4	5	5	4	4	3	1	1	1	1	1	2	1	1	1	2	1	1	4	4	3	5	3	4	3	4	5	4	3	2	3			fear of public pressure	Worry about social relationship pressure		Lack of sharing			Positive feedback from friends		Contribute to the advancement of work	Helps manage social relationships		Emotions are rich and need to be vented
130	88	4	2	2	4	2	4	3	1	1	1	2	2	1	2	1	2	1	1	2	2	5	4	3	3	2	3	1	1	2	3	1	4			fear of public pressure		Lack of interesting topics						Contribute to the advancement of work		Have the desire to share		Help others understand me
131	88	5	4	5	4	5	4	4	1	1	1	1	1	1	1	1	1	1	1	1	5	4	5	4	5	4	4	5	4	5	4	4	5	Worry about privacy leaks	less feedback from friends	fear of public pressure	Worry about social relationship pressure					Positive feedback from friends		Contribute to the advancement of work	Helps manage social relationships
132	88	5	5	5	4	4	5	4	1	1	1	1	1	1	2	1	1	1	1	1	5	5	5	4	4	5	5	4	5	4	4	4	4			fear of public pressure		Lack of interesting topics						Contribute to the advancement of work			Emotions are rich and need to be vented
133	88	5	4	5	4	5	4	4	1	1	1	1	1	1	1	1	1	1	2	1	4	4	3	3	4	3	4	4	3	4	4	3	4		less feedback from friends		Worry about social relationship pressure									Have the desire to share
134	88	4	5	4	4	5	4	5	1	1	2	1	1	1	1	1	1	1	1	1	5	5	4	5	4	5	4	5	4	5	4	5	4		less feedback from friends							Positive feedback from friends			Helps manage social relationships
135	88	4	4	4	4	4	4	4	1	1	1	1	1	1	1	1	1	1	1	1	4	4	4	4	4	4	4	4	4	4	4	4	4		less feedback from friends	fear of public pressure		Lack of interesting topics	Lack of sharing				Get social support			Have the desire to share		Help others understand me	Spreading useful information to others
136	88	4	4	3	4	4	4	4	1	2	1	1	1	1	1	1	1	1	1	1	3	3	3	3	3	3	3	3	3	3	3	3	3	Worry about privacy leaks	less feedback from friends	fear of public pressure						Positive feedback from friends		Contribute to the advancement of work		Have the desire to share
137	88	5	5	3	4	5	5	4	1	1	1	1	1	1	1	1	1	1	1	1	5	5	4	5	5	5	4	5	4	5	5	5	5		less feedback from friends		Worry about social relationship pressure		Lack of sharing					Contribute to the advancement of work		Have the desire to share	Emotions are rich and need to be vented
138	88	5	4	4	3	4	3	4	1	1	1	1	1	1	1	1	1	1	1	1	5	4	4	3	4	5	4	5	4	4	4	3	4	Worry about privacy leaks		fear of public pressure							Get social support	Contribute to the advancement of work
139	87	4	3	4	3	4	4	4	1	1	1	2	2	1	2	2	2	2	2	1	4	4	3	4	3	3	4	3	4	3	4	4	3		less feedback from friends		Worry about social relationship pressure		Lack of sharing					Contribute to the advancement of work				Help others understand me
140	87	4	4	4	4	5	4	4	1	1	1	1	1	1	1	1	1	1	1	1	3	4	3	5	3	2	4	3	2	4	4	3	3	Worry about privacy leaks				Lack of interesting topics	Lack of sharing	Less use of social media			Get social support	Contribute to the advancement of work	Helps manage social relationships
141	87	4	4	3	4	2	4	2	1	1	1	1	1	1	1	1	1	1	1	1	4	3	4	3	4	3	4	3	3	3	4	2	4			fear of public pressure		Lack of interesting topics					Get social support		Helps manage social relationships			Help others understand me
142	87	4	4	3	4	3	4	3	1	1	1	1	1	1	1	1	1	1	1	1	3	4	3	4	3	4	3	4	3	4	4	4	3			fear of public pressure							Get social support
143	87	5	5	4	5	4	5	4	1	1	1	1	1	1	1	1	1	1	1	1	5	4	5	4	5	5	4	4	5	4	5	4	5	Worry about privacy leaks	less feedback from friends		Worry about social relationship pressure	Lack of interesting topics				Positive feedback from friends	Get social support	Contribute to the advancement of work
144	87	3	3	3	4	3	3	3	1	1	1	1	1	1	1	1	1	1	1	1	2	3	3	3	3	2	3	3	4	3	4	4	3	Worry about privacy leaks			Worry about social relationship pressure		Lack of sharing				Get social support		Helps manage social relationships
145	87	5	4	4	5	3	4	4	1	1	2	1	1	2	1	1	1	2	1	2	5	4	5	5	3	5	5	4	5	4	5	5	4	Worry about privacy leaks		fear of public pressure	Worry about social relationship pressure		Lack of sharing	Less use of social media			Get social support	Contribute to the advancement of work		Have the desire to share	Emotions are rich and need to be vented	Help others understand me
146	87	5	4	4	4	4	4	4	1	1	1	1	1	1	1	1	1	1	1	1	5	5	5	5	5	4	4	5	5	5	5	5	5			fear of public pressure						Positive feedback from friends	Get social support	Contribute to the advancement of work	Helps manage social relationships	Have the desire to share	Emotions are rich and need to be vented	Help others understand me
147	87	5	4	5	4	5	5	4	1	1	1	1	1	1	1	1	1	1	1	2	5	5	4	5	4	5	4	4	4	5	4	5	4	Worry about privacy leaks		fear of public pressure				Less use of social media						Have the desire to share		Help others understand me
148	87	5	4	3	4	5	4	4	1	1	1	1	1	1	1	1	1	1	1	1	4	4	3	4	4	3	4	4	3	4	4	3	4	Worry about privacy leaks	less feedback from friends								Get social support		Helps manage social relationships
149	87	5	5	5	5	5	5	5	1	1	1	1	1	1	1	1	1	1	1	1	5	5	5	5	5	5	5	5	5	5	5	5	5		less feedback from friends		Worry about social relationship pressure							Contribute to the advancement of work	Helps manage social relationships
150	87	5	5	5	5	5	5	5	1	1	1	1	1	1	1	1	1	1	1	1	5	5	5	5	5	5	5	5	5	5	5	5	5				Worry about social relationship pressure		Lack of sharing						Helps manage social relationships	Have the desire to share
151	86	5	4	4	4	5	3	3	1	1	1	1	1	1	1	1	1	1	1	1	5	4	3	3	3	4	5	5	4	3	4	4	4		less feedback from friends		Worry about social relationship pressure	Lack of interesting topics			Frequent sharing is childish		Get social support			Have the desire to share		Help others understand me
152	86	4	4	4	4	3	4	4	1	1	1	1	2	1	1	2	1	2	1	1	4	4	4	4	4	3	4	4	3	3	4	5	4		less feedback from friends	fear of public pressure		Lack of interesting topics									Emotions are rich and need to be vented
153	86	5	4	5	4	5	5	4	1	1	1	1	1	1	1	1	1	1	1	2	5	4	5	4	5	4	5	2	5	2	5	4	5					Lack of interesting topics	Lack of sharing					Contribute to the advancement of work
154	86	5	4	4	4	4	4	5	1	1	1	1	1	1	1	1	1	1	1	1	5	5	5	5	4	4	4	4	4	5	5	4	4	Worry about privacy leaks	less feedback from friends		Worry about social relationship pressure						Get social support	Contribute to the advancement of work	Helps manage social relationships
155	86	5	5	5	5	5	5	5	1	1	1	1	1	1	1	1	1	1	1	1	5	5	5	5	5	5	5	5	5	5	5	5	5	Worry about privacy leaks		fear of public pressure	Worry about social relationship pressure		Lack of sharing				Get social support		Helps manage social relationships		Emotions are rich and need to be vented		Spreading useful information to others
156	86	5	4	4	4	5	4	3	1	1	1	2	2	2	1	1	1	1	2	2	5	4	4	4	4	5	5	4	4	5	5	4	5	Worry about privacy leaks			Worry about social relationship pressure		Lack of sharing				Get social support			Have the desire to share
157	86	5	5	5	5	5	5	5	1	1	1	1	1	2	1	1	1	1	1	1	1	2	3	3	3	3	3	3	3	3	3	3	3		less feedback from friends										Helps manage social relationships
158	86	5	4	5	4	5	4	5	1	1	1	1	1	1	1	1	1	1	1	1	4	5	5	4	5	5	4	5	4	5	5	4	5	Worry about privacy leaks	less feedback from friends	fear of public pressure						Positive feedback from friends	Get social support
159	86	3	3	4	3	4	3	3	1	2	1	1	1	1	1	2	2	1	1	2	3	4	3	3	3	4	3	3	3	2	4	3	3		less feedback from friends	fear of public pressure								Contribute to the advancement of work	Helps manage social relationships
160	86	5	5	5	5	5	5	5	1	1	1	1	1	1	1	1	1	1	1	1	5	5	5	5	5	5	5	5	5	5	5	5	5	Worry about privacy leaks	less feedback from friends		Worry about social relationship pressure		Lack of sharing			Positive feedback from friends		Contribute to the advancement of work		Have the desire to share
161	85	5	5	5	5	4	5	5	1	2	1	1	1	1	1	1	1	1	1	1	5	5	4	5	5	5	5	4	5	4	5	5	5	Worry about privacy leaks		fear of public pressure		Lack of interesting topics	Lack of sharing			Positive feedback from friends		Contribute to the advancement of work	Helps manage social relationships		Emotions are rich and need to be vented
162	85	4	4	4	4	4	4	5	1	1	1	1	1	1	1	1	1	1	1	1	4	4	5	4	4	4	4	5	4	4	4	4	4		less feedback from friends			Lack of interesting topics					Get social support		Helps manage social relationships
163	85	5	5	5	5	5	5	5	1	1	1	1	1	1	1	1	1	1	1	1	5	5	5	5	5	5	5	5	5	5	5	5	5			fear of public pressure		Lack of interesting topics		Less use of social media				Contribute to the advancement of work	Helps manage social relationships	Have the desire to share
164	85	5	5	5	5	5	5	5	1	1	1	1	1	1	1	1	1	1	1	1	5	5	5	5	5	5	5	5	5	5	5	5	5			fear of public pressure							Get social support
165	85	5	4	5	5	4	5	4	1	1	1	2	1	2	1	1	1	1	1	1	5	4	5	5	5	4	5	5	4	5	5	1	5			fear of public pressure			Lack of sharing						Helps manage social relationships		Emotions are rich and need to be vented
166	85	2	3	3	3	4	5	5	1	1	1	2	2	1	2	1	2	1	1	2	5	3	2	3	2	4	2	3	3	3	3	2	3		less feedback from friends		Worry about social relationship pressure		Lack of sharing					Contribute to the advancement of work	Helps manage social relationships
167	85	5	4	4	5	4	5	4	1	1	1	1	1	2	1	1	2	1	2	2	4	5	5	5	3	5	5	3	4	5	4	3	5	Worry about privacy leaks	less feedback from friends								Get social support
168	85	5	4	4	5	4	5	5	1	1	1	1	1	1	1	1	1	1	1	1	4	5	5	4	5	4	5	5	4	5	5	4	5			fear of public pressure	Worry about social relationship pressure	Lack of interesting topics		Less use of social media					Helps manage social relationships	Have the desire to share		Help others understand me
169	85	5	5	5	5	5	5	5	1	1	2	2	1	1	1	1	1	1	1	1	5	5	5	5	5	5	5	5	5	5	5	5	5	Worry about privacy leaks		fear of public pressure		Lack of interesting topics		Less use of social media			Get social support		Helps manage social relationships	Have the desire to share	Emotions are rich and need to be vented
170	85	1	2	3	2	4	3	2	1	1	1	1	1	1	1	1	1	1	1	1	4	1	1	3	4	2	5	2	3	3	2	4	2		less feedback from friends		Worry about social relationship pressure		Lack of sharing							Have the desire to share
171	85	3	3	3	3	2	2	2	1	1	1	2	1	1	1	1	1	1	2	2	1	4	4	4	4	4	4	4	4	4	4	1	4		less feedback from friends				Lack of sharing					Contribute to the advancement of work
172	85	3	2	3	3	3	2	3	1	2	2	1	2	2	1	2	2	1	2	1	3	4	2	2	3	2	2	4	3	4	2	2	3		less feedback from friends			Lack of interesting topics						Contribute to the advancement of work		Have the desire to share
173	85	5	4	4	5	4	5	4	1	1	2	1	1	1	1	1	2	1	1	1	4	4	5	3	5	5	4	4	5	5	3	4	5			fear of public pressure		Lack of interesting topics						Contribute to the advancement of work		Have the desire to share
174	85	5	5	5	5	5	5	5	1	1	1	1	1	1	1	1	1	1	1	1	5	5	5	5	5	5	5	5	5	5	5	5	5	Worry about privacy leaks		fear of public pressure	Worry about social relationship pressure						Get social support	Contribute to the advancement of work	Helps manage social relationships
175	85	3	4	3	4	4	3	4	1	1	1	1	1	1	1	1	1	1	1	1	3	4	4	3	3	3	4	2	3	3	3	4	3		less feedback from friends		Worry about social relationship pressure		Lack of sharing				Get social support		Helps manage social relationships		Emotions are rich and need to be vented
176	85	3	4	4	3	4	2	4	1	1	1	1	2	1	1	1	1	1	1	1	5	4	3	3	4	4	3	4	5	4	4	4	4	Worry about privacy leaks		fear of public pressure	Worry about social relationship pressure					Positive feedback from friends		Contribute to the advancement of work
177	85	5	4	5	4	5	4	4	1	2	2	1	1	2	2	2	2	1	2	1	4	4	4	4	4	4	4	4	3	4	4	3	4					Lack of interesting topics		Less use of social media				Contribute to the advancement of work	Helps manage social relationships
178	85	5	5	5	5	5	5	5	1	2	2	1	2	1	2	1	2	2	1	1	5	4	4	5	4	5	4	4	4	4	4	4	4	Worry about privacy leaks									Get social support
179	84	4	4	5	4	4	4	5	1	1	1	1	1	1	1	1	1	1	1	1	5	5	4	3	5	4	3	5	4	3	5	5	5				Worry about social relationship pressure										Emotions are rich and need to be vented
180	84	1	1	1	1	1	1	1	1	1	1	1	1	1	1	1	1	1	1	1	1	1	1	1	1	1	1	1	1	1	1	1	1	Worry about privacy leaks	less feedback from friends	fear of public pressure	Worry about social relationship pressure	Lack of interesting topics	Lack of sharing	Less use of social media	Frequent sharing is childish	Positive feedback from friends	Get social support	Contribute to the advancement of work	Helps manage social relationships	Have the desire to share	Emotions are rich and need to be vented	Help others understand me
181	84	4	4	4	4	3	4	4	1	1	1	1	1	1	1	1	1	1	1	1	4	4	3	4	4	3	4	4	3	4	4	4	3	Worry about privacy leaks		fear of public pressure	Worry about social relationship pressure	Lack of interesting topics				Positive feedback from friends			Helps manage social relationships	Have the desire to share
182	84	4	4	4	4	4	4	4	1	1	1	1	1	1	1	1	1	1	1	1	4	4	4	4	4	4	4	4	4	4	4	4	4		less feedback from friends	fear of public pressure							Get social support		Helps manage social relationships
183	84	1	1	1	2	2	2	2	1	1	1	1	2	1	1	1	1	1	1	2	4	1	4	4	3	4	4	3	3	4	1	2	3		less feedback from friends											Have the desire to share
184	84	4	3	3	4	4	3	3	1	1	1	1	1	2	1	1	1	2	1	2	4	3	3	4	4	3	3	4	3	4	4	3	5	Worry about privacy leaks	less feedback from friends	fear of public pressure							Get social support	Contribute to the advancement of work	Helps manage social relationships
185	84	3	5	5	4	4	4	5	1	1	1	1	2	2	1	1	1	1	1	1	3	4	4	5	3	5	5	3	4	5	4	4	5			fear of public pressure			Lack of sharing				Get social support		Helps manage social relationships		Emotions are rich and need to be vented
186	84	4	2	4	4	4	4	4	1	1	1	1	1	1	1	1	1	2	1	1	4	2	3	4	4	3	3	4	4	3	4	4	4		less feedback from friends		Worry about social relationship pressure								Helps manage social relationships		Emotions are rich and need to be vented
187	84	2	2	2	3	4	2	4	1	1	1	1	1	1	1	1	1	1	1	1	4	2	3	2	3	2	2	3	4	4	3	2	4					Lack of interesting topics		Less use of social media			Get social support			Have the desire to share
188	84	4	4	5	4	4	4	4	2	1	2	1	2	2	1	1	1	1	1	2	4	4	4	3	3	4	3	4	3	4	4	4	4		less feedback from friends		Worry about social relationship pressure	Lack of interesting topics	Lack of sharing				Get social support			Have the desire to share	Emotions are rich and need to be vented
189	84	4	4	5	5	4	5	4	1	1	1	1	1	1	1	1	1	1	1	1	5	5	5	4	5	5	5	5	5	5	5	4	4	Worry about privacy leaks	less feedback from friends		Worry about social relationship pressure		Lack of sharing					Contribute to the advancement of work		Have the desire to share		Help others understand me
190	84	4	4	4	4	4	4	4	2	1	1	1	1	1	1	1	1	1	1	1	3	4	3	3	3	3	3	3	3	3	3	3	3		less feedback from friends											Have the desire to share
191	84	5	5	4	4	4	3	4	1	2	2	1	1	1	2	2	2	2	1	1	4	4	4	3	4	3	3	4	5	3	4	3	4			fear of public pressure		Lack of interesting topics							Helps manage social relationships	Have the desire to share
192	84	5	5	5	5	5	5	5	1	1	1	1	1	1	1	1	1	1	1	1	5	4	4	3	3	4	4	4	5	4	5	4	4	Worry about privacy leaks	less feedback from friends							Positive feedback from friends		Contribute to the advancement of work
193	84	4	4	4	4	4	4	4	1	1	2	2	2	1	1	1	1	2	2	1	4	4	4	4	4	4	4	4	4	4	4	4	4				Worry about social relationship pressure						Get social support
194	84	4	4	4	3	4	4	4	1	1	1	1	1	1	1	1	1	1	1	1	4	3	3	4	4	3	3	4	4	3	3	4	4	Worry about privacy leaks	less feedback from friends		Worry about social relationship pressure	Lack of interesting topics		Less use of social media		Positive feedback from friends		Contribute to the advancement of work		Have the desire to share		Help others understand me
195	83	5	5	5	5	5	5	5	1	1	1	1	1	1	1	1	1	1	1	1	5	5	5	5	5	5	5	5	5	5	5	5	5		less feedback from friends			Lack of interesting topics		Less use of social media				Contribute to the advancement of work		Have the desire to share	Emotions are rich and need to be vented
196	83	5	4	4	5	5	5	4	1	1	2	2	1	2	1	1	1	1	1	1	5	4	4	5	5	2	5	2	3	4	4	4	4				Worry about social relationship pressure											Help others understand me
197	83	4	4	4	4	4	4	4	1	1	1	1	1	1	1	1	1	1	1	1	4	4	4	4	4	4	4	4	4	4	4	4	4		less feedback from friends	fear of public pressure									Helps manage social relationships				Spreading useful information to others
198	83	5	5	5	5	5	5	5	1	1	1	1	1	1	1	1	1	1	1	1	5	5	5	5	5	5	5	5	5	5	5	5	5	Worry about privacy leaks	less feedback from friends	fear of public pressure		Lack of interesting topics	Lack of sharing				Get social support	Contribute to the advancement of work
199	83	5	4	4	4	4	4	4	1	1	1	1	1	1	1	1	1	1	1	1	4	4	5	4	4	5	4	4	3	4	5	4	3	Worry about privacy leaks				Lack of interesting topics	Lack of sharing							Have the desire to share	Emotions are rich and need to be vented
200	83	5	4	3	3	3	4	5	1	1	1	2	1	2	1	1	1	1	1	1	3	4	4	4	4	3	4	3	4	3	4	5	4	Worry about privacy leaks		fear of public pressure	Worry about social relationship pressure	Lack of interesting topics					Get social support		Helps manage social relationships	Have the desire to share
201	83	4	3	4	4	5	4	5	1	1	1	2	1	2	2	1	1	2	2	1	4	3	4	4	5	4	4	5	5	3	5	4	5		less feedback from friends		Worry about social relationship pressure					Positive feedback from friends			Helps manage social relationships		Emotions are rich and need to be vented
202	83	4	4	5	4	5	3	5	1	1	1	2	1	1	1	1	1	2	1	1	4	5	4	3	4	5	4	4	5	4	3	4	5			fear of public pressure		Lack of interesting topics		Less use of social media				Contribute to the advancement of work		Have the desire to share		Help others understand me
203	83	4	3	3	4	4	2	4	1	1	1	1	1	1	1	2	1	1	2	2	4	2	4	2	4	4	3	3	4	4	4	3	2			fear of public pressure		Lack of interesting topics							Helps manage social relationships			Help others understand me
204	83	5	5	5	5	5	5	5	1	1	1	1	1	1	1	1	1	1	1	1	5	5	5	5	5	5	5	5	5	5	5	5	5	Worry about privacy leaks									Get social support
205	83	5	5	5	5	5	5	5	1	1	1	1	1	1	1	1	1	1	1	1	4	4	5	4	5	4	5	5	5	5	5	4	4		less feedback from friends	fear of public pressure	Worry about social relationship pressure							Contribute to the advancement of work	Helps manage social relationships	Have the desire to share		Help others understand me
206	83	4	4	5	3	4	5	3	1	1	1	1	1	1	1	1	1	1	1	1	5	3	4	5	5	4	5	4	4	5	5	3	5		less feedback from friends		Worry about social relationship pressure	Lack of interesting topics						Contribute to the advancement of work	Helps manage social relationships	Have the desire to share
207	83	4	5	4	4	4	5	4	1	1	1	1	1	1	1	1	1	1	1	1	5	4	4	4	5	5	4	4	5	4	4	4	4		less feedback from friends		Worry about social relationship pressure			Less use of social media					Helps manage social relationships		Emotions are rich and need to be vented
208	83	5	5	5	5	5	5	5	1	1	1	1	1	1	1	1	1	1	1	1	5	5	5	5	5	5	5	5	5	5	5	5	5	Worry about privacy leaks	less feedback from friends	fear of public pressure	Worry about social relationship pressure	Lack of interesting topics	Lack of sharing	Less use of social media	Frequent sharing is childish	Positive feedback from friends	Get social support	Contribute to the advancement of work	Helps manage social relationships	Have the desire to share	Emotions are rich and need to be vented		Spreading useful information to others
209	83	4	4	4	4	4	4	4	1	2	1	2	1	1	2	1	1	1	2	1	4	4	4	4	4	4	4	4	4	4	4	4	4			fear of public pressure									Helps manage social relationships
210	83	5	4	4	5	4	5	5	1	1	1	1	1	1	1	1	1	1	1	1	5	4	4	4	4	4	4	4	5	3	4	4	5			fear of public pressure		Lack of interesting topics						Contribute to the advancement of work	Helps manage social relationships	Have the desire to share
211	83	3	4	5	4	4	4	5	1	1	1	1	1	1	1	1	1	1	1	1	4	5	4	5	3	4	3	4	5	4	4	5	4		less feedback from friends	fear of public pressure											Emotions are rich and need to be vented
212	83	5	5	5	5	5	5	5	1	1	1	1	1	1	1	1	1	1	1	1	5	5	5	5	5	5	5	5	4	4	4	4	4				Worry about social relationship pressure									Have the desire to share
213	83	4	4	5	4	5	4	5	1	1	1	1	1	1	1	1	1	1	1	1	4	4	5	4	5	4	4	4	5	4	4	4	4	Worry about privacy leaks	less feedback from friends							Positive feedback from friends	Get social support
214	83	4	4	3	4	4	3	4	1	1	1	1	1	1	1	1	1	1	1	1	4	3	4	4	3	4	4	4	4	3	5	5	4			fear of public pressure		Lack of interesting topics						Contribute to the advancement of work	Helps manage social relationships
215	83	5	5	5	5	5	5	5	1	1	1	1	1	1	1	1	1	1	1	1	5	5	5	5	5	5	5	5	5	5	5	5	5				Worry about social relationship pressure							Contribute to the advancement of work
216	83	5	4	4	3	4	3	4	1	1	1	1	1	1	1	1	1	1	1	1	4	3	4	3	4	3	4	4	3	4	3	4	4		less feedback from friends		Worry about social relationship pressure						Get social support		Helps manage social relationships
217	83	5	5	5	5	5	4	5	1	1	1	1	1	1	1	1	1	1	1	1	5	4	5	5	5	4	5	5	5	5	5	5	5		less feedback from friends		Worry about social relationship pressure							Contribute to the advancement of work		Have the desire to share
218	82	4	4	5	4	3	4	4	1	1	1	1	1	1	2	2	2	2	2	2	4	3	4	4	3	4	4	3	5	5	5	3	3				Worry about social relationship pressure								Helps manage social relationships
219	82	5	4	5	4	5	4	2	1	2	2	2	2	2	1	1	1	1	1	2	5	4	5	2	5	4	2	5	4	2	5	2	5	Worry about privacy leaks							Frequent sharing is childish		Get social support
220	82	5	5	5	5	5	5	5	2	2	2	2	2	2	2	2	2	2	2	2	5	5	5	5	5	5	5	5	5	5	5	5	5		less feedback from friends										Helps manage social relationships
221	82	4	4	3	3	4	3	3	1	2	2	1	2	2	1	1	1	1	1	1	3	3	3	3	3	3	3	3	3	3	3	3	3				Worry about social relationship pressure							Contribute to the advancement of work			Emotions are rich and need to be vented
222	82	3	3	3	3	3	3	3	1	1	1	1	1	1	1	1	1	1	1	1	3	3	3	3	3	3	3	3	3	3	3	3	3					Lack of interesting topics								Have the desire to share
223	82	4	4	5	5	5	4	4	2	2	2	1	2	1	1	1	1	1	1	1	5	4	4	5	4	4	5	4	4	4	4	4	4				Worry about social relationship pressure		Lack of sharing				Get social support
224	82	4	4	5	4	5	4	5	1	1	1	1	1	1	1	1	1	1	1	1	4	4	5	4	5	4	5	4	4	4	4	5	4		less feedback from friends		Worry about social relationship pressure		Lack of sharing					Contribute to the advancement of work		Have the desire to share	Emotions are rich and need to be vented
225	82	5	5	5	5	5	5	5	1	1	1	1	1	1	1	1	1	1	1	1	5	5	5	5	5	5	5	5	5	5	5	5	5	Worry about privacy leaks				Lack of interesting topics				Positive feedback from friends				Have the desire to share
226	82	4	4	5	4	5	4	5	1	1	1	1	1	1	1	1	1	1	1	1	4	3	4	4	4	3	4	4	3	4	4	3	4		less feedback from friends		Worry about social relationship pressure						Get social support		Helps manage social relationships
227	82	1	1	1	1	1	1	1	1	1	1	1	1	1	1	1	1	1	1	1	3	4	2	5	3	2	4	3	2	1	4	5	4	Worry about privacy leaks			Worry about social relationship pressure							Contribute to the advancement of work		Have the desire to share
228	81	5	4	4	4	5	4	4	1	1	1	1	1	1	1	1	1	1	1	1	5	4	4	4	4	4	5	5	4	4	4	4	4	Worry about privacy leaks		fear of public pressure		Lack of interesting topics				Positive feedback from friends		Contribute to the advancement of work		Have the desire to share
229	81	2	3	2	3	2	3	2	1	2	1	1	1	1	2	1	1	2	2	2	3	2	2	2	2	3	2	1	2	1	1	2	2		less feedback from friends		Worry about social relationship pressure		Lack of sharing					Contribute to the advancement of work		Have the desire to share		Help others understand me
230	81	3	5	4	4	5	4	2	1	1	1	1	2	1	2	1	1	2	1	1	4	3	4	5	3	3	4	4	3	4	4	3	4			fear of public pressure		Lack of interesting topics					Get social support		Helps manage social relationships
231	81	5	5	5	5	5	5	5	1	1	1	1	1	1	1	1	1	1	1	2	5	5	5	5	5	5	5	5	5	5	5	5	5			fear of public pressure										Have the desire to share
232	81	4	3	3	4	4	3	4	1	1	1	1	1	1	1	1	1	1	1	1	3	4	3	4	4	3	4	4	3	4	3	3	4			fear of public pressure							Get social support
233	81	5	4	4	4	5	4	4	1	1	1	1	1	1	1	1	1	1	1	1	5	4	4	4	3	4	4	4	4	4	4	5	4			fear of public pressure		Lack of interesting topics					Get social support
234	81	5	4	4	5	4	3	3	1	1	1	1	1	1	1	1	1	1	1	1	5	5	4	4	4	4	4	4	5	5	5	5	5	Worry about privacy leaks				Lack of interesting topics				Positive feedback from friends			Helps manage social relationships
235	81	5	5	5	5	5	5	5	1	1	1	1	1	1	1	1	1	1	1	2	5	4	5	5	5	4	4	5	4	4	5	4	4					Lack of interesting topics						Contribute to the advancement of work		Have the desire to share
236	81	4	4	4	4	4	5	4	1	1	1	1	1	1	1	1	1	1	1	1	5	4	5	4	5	4	4	5	4	4	5	4	5	Worry about privacy leaks	less feedback from friends								Get social support	Contribute to the advancement of work
237	81	5	5	5	5	5	5	5	1	1	1	1	1	1	1	1	1	1	1	1	5	5	5	5	5	5	5	5	5	5	5	5	5	Worry about privacy leaks			Worry about social relationship pressure		Lack of sharing				Get social support			Have the desire to share		Help others understand me
238	81	5	5	4	4	5	4	4	1	1	1	1	1	1	1	1	1	1	1	1	5	4	5	4	5	4	5	5	4	4	5	4	4		less feedback from friends		Worry about social relationship pressure	Lack of interesting topics					Get social support		Helps manage social relationships		Emotions are rich and need to be vented
239	81	2	2	2	2	2	2	2	1	1	1	1	1	1	1	1	2	1	1	1	3	3	2	3	2	3	3	3	3	2	3	2	3			fear of public pressure								Contribute to the advancement of work
240	80	5	5	5	5	5	5	5	1	1	2	2	2	2	1	2	2	2	1	1	4	3	4	4	3	5	4	5	4	5	3	5	4	Worry about privacy leaks	less feedback from friends								Get social support		Helps manage social relationships
241	80	5	5	5	5	5	5	5	1	1	1	1	1	1	1	1	1	1	1	1	5	5	5	5	5	5	5	5	5	5	5	5	5	Worry about privacy leaks		fear of public pressure	Worry about social relationship pressure	Lack of interesting topics							Helps manage social relationships		Emotions are rich and need to be vented
242	80	5	5	5	5	5	5	5	1	1	2	1	1	1	1	1	1	1	1	1	4	4	5	5	5	3	5	5	5	5	5	5	5	Worry about privacy leaks			Worry about social relationship pressure							Contribute to the advancement of work				Help others understand me
243	80	4	4	3	4	4	3	4	1	1	1	1	1	1	1	1	1	1	1	1	4	3	3	4	3	4	3	4	3	4	4	3	4				Worry about social relationship pressure	Lack of interesting topics		Less use of social media				Contribute to the advancement of work		Have the desire to share	Emotions are rich and need to be vented
244	80	5	4	4	4	4	5	4	1	2	2	1	1	1	2	2	1	2	1	1	4	3	3	4	4	3	4	5	4	4	4	4	4		less feedback from friends		Worry about social relationship pressure							Contribute to the advancement of work	Helps manage social relationships
245	80	2	4	3	2	2	3	3	1	1	1	1	2	1	1	2	1	1	1	1	3	4	2	3	2	4	2	4	2	4	4	2	2					Lack of interesting topics	Lack of sharing						Helps manage social relationships		Emotions are rich and need to be vented
246	80	5	5	5	5	5	5	5	1	1	1	1	1	1	1	1	1	1	1	1	5	5	5	5	5	5	5	5	5	5	5	5	5				Worry about social relationship pressure		Lack of sharing					Contribute to the advancement of work			Emotions are rich and need to be vented
247	80	4	4	4	4	4	4	4	1	1	1	1	1	1	1	1	1	1	1	1	4	4	4	4	4	4	4	4	4	4	4	4	4				Worry about social relationship pressure	Lack of interesting topics					Get social support		Helps manage social relationships
248	80	5	4	3	2	3	4	3	1	2	1	2	1	1	2	1	1	1	1	1	5	4	4	5	4	5	4	4	5	4	4	4	4			fear of public pressure	Worry about social relationship pressure		Lack of sharing						Helps manage social relationships	Have the desire to share
249	80	5	4	5	4	4	4	3	1	1	1	1	1	1	1	1	1	1	1	2	5	4	5	4	5	4	4	5	4	4	5	5	5		less feedback from friends					Less use of social media					Helps manage social relationships			Help others understand me
250	80	5	4	4	4	4	2	4	1	1	2	1	2	1	2	1	1	1	1	2	4	4	1	4	4	4	4	2	4	4	4	2	4		less feedback from friends	fear of public pressure				Less use of social media			Get social support			Have the desire to share	Emotions are rich and need to be vented
251	80	5	4	3	3	4	4	4	1	1	1	1	1	1	1	1	1	1	1	2	4	2	4	3	5	4	3	4	5	2	4	3	4	Worry about privacy leaks		fear of public pressure			Lack of sharing					Contribute to the advancement of work	Helps manage social relationships
252	80	1	1	1	2	2	2	2	1	1	1	1	1	1	1	1	1	2	2	1	2	4	2	4	2	2	2	3	2	4	4	3	4						Lack of sharing						Helps manage social relationships
253	80	4	4	4	4	3	4	3	1	1	1	1	1	1	1	1	1	1	1	1	4	3	4	3	3	4	3	4	3	3	4	5	5		less feedback from friends		Worry about social relationship pressure	Lack of interesting topics					Get social support		Helps manage social relationships	Have the desire to share
254	80	5	5	5	5	5	5	5	1	2	2	1	1	2	1	1	1	2	2	1	5	4	4	4	4	4	4	5	4	5	4	4	4		less feedback from friends											Have the desire to share
255	80	4	4	4	4	2	3	3	1	1	1	1	1	1	1	1	1	1	1	1	4	4	4	4	4	4	4	4	4	4	3	3	3			fear of public pressure			Lack of sharing					Contribute to the advancement of work				Help others understand me
256	80	4	4	4	4	4	4	4	1	1	1	1	1	1	1	1	1	1	1	1	4	4	4	4	4	4	4	4	5	4	4	4	4			fear of public pressure	Worry about social relationship pressure	Lack of interesting topics				Positive feedback from friends	Get social support
257	80	4	3	3	4	2	4	4	1	1	1	1	1	1	1	1	1	1	1	1	3	3	3	3	3	3	4	3	3	3	3	3	3	Worry about privacy leaks								Positive feedback from friends		Contribute to the advancement of work
258	79	4	5	4	3	4	3	4	2	1	1	1	1	1	1	1	1	1	1	1	4	5	5	3	4	5	4	3	3	5	4	4	3		less feedback from friends		Worry about social relationship pressure	Lack of interesting topics					Get social support				Emotions are rich and need to be vented	Help others understand me
259	79	2	2	2	2	2	2	2	1	1	1	1	1	2	1	2	1	1	1	1	2	2	2	2	2	2	2	2	2	2	2	2	2	Worry about privacy leaks		fear of public pressure		Lack of interesting topics					Get social support	Contribute to the advancement of work				Help others understand me
260	79	5	4	4	5	4	4	4	1	1	1	1	2	1	1	2	2	1	1	1	5	4	4	4	5	4	5	4	5	4	5	4	5	Worry about privacy leaks		fear of public pressure	Worry about social relationship pressure						Get social support		Helps manage social relationships	Have the desire to share
261	79	5	5	5	5	5	5	5	1	1	1	1	1	1	1	1	1	1	1	1	5	5	5	5	5	5	5	5	5	5	4	5	5		less feedback from friends	fear of public pressure		Lack of interesting topics		Less use of social media		Positive feedback from friends		Contribute to the advancement of work		Have the desire to share
262	79	4	3	5	4	5	4	5	1	1	1	1	2	1	1	1	1	1	1	1	4	4	5	5	4	4	4	3	4	4	4	4	5				Worry about social relationship pressure	Lack of interesting topics					Get social support		Helps manage social relationships
263	79	5	5	5	5	5	5	5	1	1	1	1	1	1	1	1	1	1	1	1	5	5	5	5	5	5	5	5	5	5	5	5	5	Worry about privacy leaks		fear of public pressure							Get social support		Helps manage social relationships
264	79	3	3	3	2	4	3	3	1	2	1	1	1	1	1	2	1	1	1	1	4	3	4	3	3	2	3	3	3	4	2	4	3	Worry about privacy leaks	less feedback from friends	fear of public pressure				Less use of social media		Positive feedback from friends		Contribute to the advancement of work					Spreading useful information to others
265	79	5	5	5	5	5	5	5	1	1	1	1	1	1	1	1	1	1	1	1	5	5	5	5	5	5	5	5	5	5	5	5	5	Worry about privacy leaks		fear of public pressure		Lack of interesting topics						Contribute to the advancement of work		Have the desire to share
266	79	4	4	3	4	4	3	4	1	1	1	1	1	1	1	2	2	2	1	1	4	4	3	4	4	4	3	4	3	4	3	4	3			fear of public pressure												Help others understand me
267	79	5	4	4	4	4	5	5	2	1	2	2	1	2	2	2	2	1	1	1	5	5	5	5	4	5	4	5	4	4	5	4	4		less feedback from friends		Worry about social relationship pressure	Lack of interesting topics						Contribute to the advancement of work	Helps manage social relationships	Have the desire to share
268	79	4	4	4	3	5	4	5	1	2	2	1	1	1	1	1	1	1	1	1	5	2	4	5	3	5	4	3	5	3	5	4	2					Lack of interesting topics						Contribute to the advancement of work
269	79	5	5	5	5	5	5	5	1	1	1	1	1	1	1	2	1	1	1	1	5	5	5	5	5	5	5	5	5	5	5	5	5	Worry about privacy leaks			Worry about social relationship pressure									Have the desire to share
270	79	5	5	5	4	4	5	4	1	2	2	2	1	1	2	2	1	1	2	2	4	4	4	5	4	4	5	4	4	5	4	4	5		less feedback from friends	fear of public pressure	Worry about social relationship pressure								Helps manage social relationships		Emotions are rich and need to be vented
271	79	4	4	4	3	5	5	2	1	1	1	1	1	1	1	1	1	1	1	1	3	4	4	4	4	5	4	5	4	4	4	4	4	Worry about privacy leaks	less feedback from friends	fear of public pressure	Worry about social relationship pressure					Positive feedback from friends	Get social support	Contribute to the advancement of work
272	79	3	3	3	3	3	3	3	1	1	1	1	2	2	1	1	1	1	1	1	4	4	2	4	4	2	4	4	2	4	4	2	2		less feedback from friends									Contribute to the advancement of work
273	79	4	4	4	4	5	4	4	1	1	1	1	1	1	1	1	1	1	1	1	4	3	4	4	4	4	5	4	4	4	5	4	4	Worry about privacy leaks				Lack of interesting topics								Have the desire to share
274	79	5	5	5	5	5	5	4	1	1	2	1	2	1	2	1	1	2	2	1	4	4	4	4	4	5	5	4	5	5	5	5	5			fear of public pressure			Lack of sharing							Have the desire to share
275	79	4	3	4	4	4	3	4	1	1	1	1	1	1	1	1	1	1	1	1	4	3	4	4	3	4	4	4	4	4	4	3	4		less feedback from friends		Worry about social relationship pressure						Get social support		Helps manage social relationships
276	79	4	4	4	4	5	4	4	1	1	1	1	1	1	1	1	1	1	1	1	5	4	4	4	4	4	4	4	4	4	4	4	4				Worry about social relationship pressure		Lack of sharing					Contribute to the advancement of work		Have the desire to share
277	79	4	4	3	4	4	3	4	1	1	1	1	1	1	1	1	1	1	1	1	3	4	4	3	4	3	4	4	3	4	4	4	4		less feedback from friends		Worry about social relationship pressure		Lack of sharing				Get social support	Contribute to the advancement of work				Help others understand me
278	79	5	5	5	5	4	4	4	1	1	1	1	1	2	2	2	2	2	2	2	4	4	4	4	4	4	3	3	3	3	3	3	3					Lack of interesting topics		Less use of social media							Emotions are rich and need to be vented	Help others understand me
279	79	5	4	4	4	4	4	3	1	1	1	1	1	1	1	1	1	1	1	1	3	4	3	4	4	3	4	4	3	4	4	4	4		less feedback from friends								Get social support
280	78	4	4	4	5	5	4	5	1	1	1	1	1	1	1	1	1	1	1	1	5	4	4	4	4	5	4	5	4	5	4	4	4		less feedback from friends	fear of public pressure						Positive feedback from friends	Get social support
281	78	4	3	4	3	2	4	3	1	1	1	1	1	1	1	1	1	1	1	1	4	4	3	4	4	3	4	3	4	3	4	4	4				Worry about social relationship pressure							Contribute to the advancement of work
282	78	4	4	4	3	4	4	3	1	1	1	1	1	1	1	1	1	1	1	1	4	3	4	4	5	4	3	4	4	4	4	4	4		less feedback from friends	fear of public pressure		Lack of interesting topics						Contribute to the advancement of work		Have the desire to share	Emotions are rich and need to be vented
283	78	5	4	4	5	5	4	5	1	1	1	1	1	1	1	1	1	1	1	2	5	4	4	3	5	4	4	3	5	3	5	4	3	Worry about privacy leaks			Worry about social relationship pressure	Lack of interesting topics							Helps manage social relationships	Have the desire to share
284	78	4	5	4	5	4	4	5	1	1	1	1	1	2	1	1	1	1	1	2	4	5	5	5	4	5	5	4	5	4	4	5	4		less feedback from friends				Lack of sharing				Get social support
285	78	5	5	5	5	5	5	5	1	1	1	1	2	1	1	1	1	1	1	1	5	5	5	5	5	5	5	5	5	5	5	5	5	Worry about privacy leaks		fear of public pressure	Worry about social relationship pressure					Positive feedback from friends		Contribute to the advancement of work
286	78	4	3	3	3	3	3	3	1	1	1	1	2	1	1	1	1	1	1	1	3	3	3	3	3	3	3	3	3	3	3	3	3		less feedback from friends		Worry about social relationship pressure		Lack of sharing					Contribute to the advancement of work		Have the desire to share
287	78	5	5	5	5	5	5	5	1	1	1	1	1	1	1	1	1	1	1	1	5	5	5	5	5	5	5	5	5	5	5	5	5	Worry about privacy leaks		fear of public pressure		Lack of interesting topics						Contribute to the advancement of work
288	78	4	3	4	3	3	4	3	1	1	2	2	1	2	2	2	1	1	1	2	4	3	3	4	4	2	3	4	2	3	4	3	2		less feedback from friends									Contribute to the advancement of work
289	78	5	5	4	5	4	5	4	1	1	1	1	1	1	1	1	1	1	1	1	5	4	5	4	4	4	5	4	5	4	5	4	4		less feedback from friends	fear of public pressure							Get social support		Helps manage social relationships	Have the desire to share
290	78	5	5	5	5	5	5	5	1	1	1	1	1	1	1	1	1	1	1	1	5	5	5	5	5	5	5	5	5	5	5	5	5				Worry about social relationship pressure	Lack of interesting topics		Less use of social media			Get social support			Have the desire to share
291	78	4	4	4	4	3	4	3	1	1	2	1	2	1	1	1	1	2	1	2	4	4	4	4	4	4	3	3	4	5	3	4	4		less feedback from friends				Lack of sharing				Get social support					Help others understand me
292	78	5	4	4	4	3	5	4	1	1	1	2	2	1	2	2	1	1	2	2	5	4	4	5	3	4	4	3	5	4	5	5	4			fear of public pressure		Lack of interesting topics						Contribute to the advancement of work			Emotions are rich and need to be vented
293	78	4	4	4	4	3	4	4	1	2	2	2	2	1	2	1	1	2	2	2	5	3	4	3	4	4	4	3	4	4	4	4	4					Lack of interesting topics									Emotions are rich and need to be vented
294	78	3	3	3	3	3	3	3	1	2	1	1	1	2	2	1	1	1	1	1	3	3	3	3	3	3	3	3	3	3	3	3	3		less feedback from friends		Worry about social relationship pressure	Lack of interesting topics					Get social support	Contribute to the advancement of work	Helps manage social relationships	Have the desire to share
295	78	4	4	4	4	4	4	4	1	2	1	1	1	1	1	1	2	1	1	1	4	4	4	4	4	4	4	4	4	4	4	4	4			fear of public pressure							Get social support
296	78	5	4	4	5	4	4	4	1	1	1	1	1	1	1	1	1	1	1	1	4	3	4	3	4	4	4	4	3	4	4	4	4		less feedback from friends		Worry about social relationship pressure							Contribute to the advancement of work	Helps manage social relationships
297	78	4	4	3	4	5	4	5	1	1	1	1	1	1	1	1	1	1	1	1	4	3	4	3	4	3	4	3	4	3	4	3	4		less feedback from friends								Get social support		Helps manage social relationships
298	770	5	4	5	3	4	5	4	1	1	1	1	1	1	1	1	1	1	1	2	4	4	5	4	4	4	5	3	4	4	5	4	4	Worry about privacy leaks								Positive feedback from friends
299	77	2	2	4	4	4	2	5	1	1	1	1	2	1	1	1	1	1	1	1	5	4	4	4	2	2	5	4	4	2	5	4	4						Lack of sharing									Help others understand me
300	77	2	2	5	2	2	5	3	1	1	1	2	2	1	2	2	1	1	2	1	1	2	4	3	4	2	5	4	2	5	1	5	5	Worry about privacy leaks				Lack of interesting topics						Contribute to the advancement of work	Helps manage social relationships
301	77	4	4	4	4	4	4	3	1	1	1	1	1	1	1	1	1	1	1	1	4	4	4	4	4	4	4	4	4	4	4	4	4				Worry about social relationship pressure		Lack of sharing	Less use of social media			Get social support		Helps manage social relationships		Emotions are rich and need to be vented
302	77	5	4	5	5	4	5	5	1	1	1	1	1	1	1	1	1	1	1	1	5	4	5	5	4	5	5	4	5	5	4	5	4	Worry about privacy leaks	less feedback from friends							Positive feedback from friends	Get social support
303	77	5	5	5	5	5	5	5	1	1	1	1	1	1	1	1	1	1	1	1	5	5	5	5	5	5	5	5	5	5	5	5	5	Worry about privacy leaks			Worry about social relationship pressure									Have the desire to share	Emotions are rich and need to be vented
304	77	5	5	5	5	5	5	5	1	1	1	1	1	1	1	1	1	1	1	1	5	5	5	5	5	5	5	5	5	5	5	5	5		less feedback from friends		Worry about social relationship pressure	Lack of interesting topics					Get social support		Helps manage social relationships
305	77	5	4	4	4	5	5	5	1	1	1	1	1	1	1	1	1	1	1	1	4	4	4	5	5	5	5	5	5	4	5	4	5			fear of public pressure	Worry about social relationship pressure	Lack of interesting topics					Get social support	Contribute to the advancement of work	Helps manage social relationships
306	77	4	4	4	4	4	4	4	1	2	1	2	1	1	1	1	1	1	1	1	5	5	5	5	5	5	5	5	5	5	5	5	5	Worry about privacy leaks									Get social support
307	77	3	2	4	4	3	3	4	1	1	2	1	2	1	1	2	2	1	1	1	4	3	3	4	4	3	4	3	4	3	3	4	3				Worry about social relationship pressure	Lack of interesting topics	Lack of sharing						Helps manage social relationships			Help others understand me
308	76	5	5	5	5	5	5	5	1	1	1	1	1	2	1	2	1	1	1	2	5	4	3	4	4	3	3	4	3	2	4	3	3				Worry about social relationship pressure				Frequent sharing is childish		Get social support	Contribute to the advancement of work
309	76	2	2	2	5	4	2	5	1	1	1	1	1	1	1	1	1	1	1	1	5	3	2	2	4	2	4	2	2	4	2	2	4	Worry about privacy leaks	less feedback from friends							Positive feedback from friends	Get social support
310	76	5	4	5	4	4	5	4	1	1	1	1	1	1	1	1	2	1	1	2	5	4	4	3	4	4	4	5	4	4	5	4	3		less feedback from friends			Lack of interesting topics						Contribute to the advancement of work			Emotions are rich and need to be vented
311	76	2	2	3	3	3	3	2	1	1	1	1	1	1	1	1	1	1	1	1	3	3	3	3	3	3	3	3	3	3	3	3	3	Worry about privacy leaks								Positive feedback from friends
312	76	5	4	4	5	4	5	4	1	1	1	1	1	2	2	1	1	1	1	1	4	4	4	5	4	4	5	4	4	3	5	4	4						Lack of sharing	Less use of social media						Have the desire to share	Emotions are rich and need to be vented
313	76	4	4	3	4	3	4	4	1	1	1	1	1	2	1	1	1	1	1	1	4	3	4	3	4	3	4	4	4	4	3	4	3			fear of public pressure								Contribute to the advancement of work				Help others understand me	Spreading useful information to others
314	76	5	4	4	4	4	4	4	1	1	1	2	2	2	2	1	2	1	2	2	4	3	4	3	4	3	4	4	3	4	3	4	3			fear of public pressure								Contribute to the advancement of work
315	76	5	5	4	3	3	4	4	1	1	1	2	2	1	1	2	2	2	1	1	4	4	4	3	1	1	4	4	1	3	3	1	4		less feedback from friends		Worry about social relationship pressure		Lack of sharing	Less use of social media				Contribute to the advancement of work	Helps manage social relationships
316	76	5	5	5	5	5	5	5	1	1	1	1	1	1	1	1	1	1	1	1	5	5	5	5	5	5	5	5	5	5	5	5	5			fear of public pressure			Lack of sharing					Contribute to the advancement of work			Emotions are rich and need to be vented
317	76	5	5	5	5	5	5	5	1	1	1	1	1	1	1	1	1	1	1	1	5	5	5	5	5	5	5	5	4	4	5	5	5	Worry about privacy leaks		fear of public pressure								Contribute to the advancement of work			Emotions are rich and need to be vented
318	76	3	4	4	4	4	4	4	1	1	1	1	1	1	1	1	1	2	1	1	4	4	4	3	3	3	4	3	4	4	3	4	4	Worry about privacy leaks	less feedback from friends									Contribute to the advancement of work		Have the desire to share
319	76	3	3	3	3	3	3	3	2	1	1	2	2	2	1	1	2	1	1	2	3	3	3	3	3	3	3	5	5	5	4	4	4			fear of public pressure		Lack of interesting topics						Contribute to the advancement of work	Helps manage social relationships
320	76	4	4	4	4	4	4	4	1	1	1	1	1	1	1	1	1	1	1	1	4	4	4	4	4	4	4	4	4	4	4	4	4		less feedback from friends								Get social support
321	76	2	2	3	3	2	2	4	1	2	1	1	1	1	2	1	1	1	2	1	2	4	2	2	3	3	2	4	3	4	2	5	2		less feedback from friends												Emotions are rich and need to be vented
322	76	4	4	4	3	2	2	2	1	1	1	1	1	1	1	1	1	1	1	1	4	4	4	4	2	5	5	4	5	3	4	4	4		less feedback from friends	fear of public pressure		Lack of interesting topics				Positive feedback from friends		Contribute to the advancement of work		Have the desire to share	Emotions are rich and need to be vented
323	76	5	4	4	5	4	5	3	2	1	2	2	1	1	1	1	1	1	1	1	5	4	5	4	5	5	4	5	4	3	5	4	3				Worry about social relationship pressure	Lack of interesting topics		Less use of social media				Contribute to the advancement of work
324	75	5	3	4	2	5	3	4	1	1	1	1	1	1	1	1	1	1	1	1	5	3	2	4	4	3	2	4	5	3	2	4	3				Worry about social relationship pressure	Lack of interesting topics		Less use of social media				Contribute to the advancement of work			Emotions are rich and need to be vented		Spreading useful information to others
325	75	5	5	5	5	5	5	5	1	1	1	1	1	1	1	2	1	2	1	1	5	5	5	5	5	5	5	5	5	5	5	5	5		less feedback from friends	fear of public pressure		Lack of interesting topics	Lack of sharing				Get social support		Helps manage social relationships	Have the desire to share
326	75	1	2	2	4	2	2	4	1	1	1	1	1	1	1	1	1	1	1	1	2	4	2	4	2	2	2	5	4	4	2	2	5			fear of public pressure				Less use of social media		Positive feedback from friends
327	75	5	5	5	5	5	5	5	1	1	1	1	1	1	2	2	2	1	1	1	5	5	5	5	5	5	5	5	5	5	5	5	5		less feedback from friends		Worry about social relationship pressure								Helps manage social relationships		Emotions are rich and need to be vented
328	75	4	4	4	4	4	4	3	1	2	1	1	1	2	1	1	1	1	1	1	4	4	4	3	4	3	4	4	4	4	4	3	3		less feedback from friends									Contribute to the advancement of work
329	75	1	1	2	3	2	4	2	1	1	1	1	2	1	2	2	2	2	1	2	4	2	4	2	4	1	5	3	4	4	2	3	2	Worry about privacy leaks		fear of public pressure			Lack of sharing			Positive feedback from friends			Helps manage social relationships		Emotions are rich and need to be vented
330	75	5	4	3	4	3	4	5	1	1	1	2	2	1	1	2	2	1	1	1	5	4	3	4	4	4	3	4	3	4	4	3	3		less feedback from friends			Lack of interesting topics				Positive feedback from friends		Contribute to the advancement of work		Have the desire to share
331	75	4	5	4	5	3	5	4	1	1	1	2	2	2	2	1	1	1	2	1	4	4	4	5	4	5	4	5	4	5	4	5	4				Worry about social relationship pressure										Emotions are rich and need to be vented
332	75	3	3	4	3	4	3	4	1	1	1	1	1	1	1	1	1	1	1	2	4	4	3	4	5	4	4	4	4	4	5	4	4			fear of public pressure											Emotions are rich and need to be vented
333	75	5	4	5	4	5	5	4	1	1	1	1	1	1	1	2	1	1	1	1	4	5	4	5	5	4	5	5	4	5	5	4	4	Worry about privacy leaks			Worry about social relationship pressure						Get social support		Helps manage social relationships
334	75	5	5	4	5	4	5	4	1	1	1	1	1	1	1	1	1	1	1	1	5	4	5	5	5	4	5	5	4	5	5	4	5		less feedback from friends		Worry about social relationship pressure		Lack of sharing					Contribute to the advancement of work	Helps manage social relationships		Emotions are rich and need to be vented
335	75	5	5	5	4	4	4	4	1	1	2	2	1	1	1	1	2	2	2	2	5	5	5	5	3	5	5	4	5	4	5	4	5					Lack of interesting topics								Have the desire to share
336	74	5	4	3	4	5	4	3	1	1	1	1	1	1	1	1	1	1	1	1	4	5	3	4	3	4	3	4	3	3	4	4	3				Worry about social relationship pressure		Lack of sharing					Contribute to the advancement of work	Helps manage social relationships
337	74	5	5	5	5	5	5	5	1	1	1	1	1	1	1	1	1	1	1	1	5	5	5	5	5	5	5	5	5	5	5	5	5							Less use of social media			Get social support	Contribute to the advancement of work
338	74	4	3	4	4	2	5	5	1	1	1	1	1	1	1	2	2	2	2	2	5	4	3	4	4	3	4	4	3	4	4	3	4		less feedback from friends			Lack of interesting topics					Get social support			Have the desire to share
339	74	5	5	5	4	4	4	4	1	2	1	1	2	2	1	1	2	2	1	1	5	5	5	5	5	5	5	5	5	5	4	4	4		less feedback from friends		Worry about social relationship pressure	Lack of interesting topics					Get social support		Helps manage social relationships	Have the desire to share
340	74	4	4	5	5	5	3	5	1	1	1	1	1	2	1	1	1	1	2	1	4	4	5	3	5	5	4	4	3	5	5	5	3		less feedback from friends	fear of public pressure		Lack of interesting topics				Positive feedback from friends			Helps manage social relationships	Have the desire to share
341	74	5	5	5	4	4	2	5	1	1	1	1	2	2	1	1	1	1	1	2	5	5	4	4	5	4	4	4	5	4	5	4	4			fear of public pressure									Helps manage social relationships
342	74	4	4	4	4	5	5	5	1	1	1	1	1	1	1	1	2	1	2	2	4	5	5	5	5	5	5	5	4	4	4	4	4					Lack of interesting topics	Lack of sharing				Get social support		Helps manage social relationships
343	74	5	4	4	4	5	4	4	1	1	2	1	1	1	1	1	1	1	1	2	5	5	4	4	5	5	4	5	4	4	5	4	5			fear of public pressure											Emotions are rich and need to be vented
344	74	4	4	3	4	3	4	3	1	1	1	1	1	1	1	1	1	1	1	1	3	3	4	3	4	3	4	3	4	3	4	3	4		less feedback from friends	fear of public pressure						Positive feedback from friends	Get social support	Contribute to the advancement of work
345	74	4	4	5	5	5	4	5	1	1	1	1	1	1	1	2	1	1	1	1	5	5	4	4	4	4	4	4	4	5	5	4	4			fear of public pressure			Lack of sharing					Contribute to the advancement of work			Emotions are rich and need to be vented
346	74	5	5	5	5	4	4	5	1	1	1	1	1	1	1	1	1	1	1	1	5	4	5	5	4	5	5	5	4	5	5	4	5	Worry about privacy leaks		fear of public pressure		Lack of interesting topics							Helps manage social relationships
347	74	4	4	4	3	4	4	4	1	1	1	1	1	1	1	1	1	1	1	1	4	3	4	4	3	4	3	4	3	4	4	4	3		less feedback from friends		Worry about social relationship pressure		Lack of sharing				Get social support		Helps manage social relationships
348	73	5	5	5	5	5	5	5	1	1	1	1	1	1	1	1	1	1	1	1	5	5	5	5	5	5	5	5	5	5	5	5	5	Worry about privacy leaks			Worry about social relationship pressure							Contribute to the advancement of work
349	73	4	4	3	4	3	4	3	1	1	1	1	1	1	1	1	1	1	1	1	4	3	4	4	3	4	3	4	4	3	4	3	4		less feedback from friends		Worry about social relationship pressure	Lack of interesting topics	Lack of sharing						Helps manage social relationships			Help others understand me
350	73	5	5	5	5	5	5	5	1	1	2	2	1	1	2	2	1	2	2	2	2	4	4	4	4	4	4	4	4	3	4	3	3	Worry about privacy leaks		fear of public pressure		Lack of interesting topics	Lack of sharing					Contribute to the advancement of work		Have the desire to share	Emotions are rich and need to be vented
351	73	4	5	5	5	4	3	5	1	1	1	1	1	1	1	1	2	1	1	1	5	5	3	5	5	2	5	5	3	5	3	5	5				Worry about social relationship pressure									Have the desire to share		Help others understand me
352	73	5	5	5	5	5	5	5	1	1	1	1	1	1	1	1	1	1	1	1	5	5	5	5	5	5	5	5	5	5	5	5	5	Worry about privacy leaks											Helps manage social relationships
353	73	2	2	4	4	3	3	3	1	2	2	1	1	1	1	1	1	1	1	2	4	4	4	4	2	2	2	2	2	2	2	2	2	Worry about privacy leaks											Helps manage social relationships
354	73	5	4	4	5	4	4	4	1	1	1	1	2	1	1	1	1	1	1	2	4	4	4	4	3	5	4	5	4	5	4	5	4		less feedback from friends			Lack of interesting topics						Contribute to the advancement of work			Emotions are rich and need to be vented
355	73	5	5	4	5	5	5	4	1	1	1	1	1	1	1	1	1	1	1	1	5	5	5	4	5	5	4	5	4	5	5	4	4	Worry about privacy leaks		fear of public pressure	Worry about social relationship pressure								Helps manage social relationships		Emotions are rich and need to be vented
356	73	4	4	1	4	4	4	4	1	1	1	1	2	2	2	2	1	1	2	1	4	5	5	4	5	3	4	5	3	4	4	5	4	Worry about privacy leaks										Contribute to the advancement of work	Helps manage social relationships	Have the desire to share	Emotions are rich and need to be vented
357	73	5	4	5	4	4	4	4	1	1	1	1	1	1	1	1	1	1	1	1	5	4	4	4	4	5	4	1	1	1	4	5	4	Worry about privacy leaks			Worry about social relationship pressure							Contribute to the advancement of work		Have the desire to share	Emotions are rich and need to be vented
358	73	5	4	4	4	4	3	3	1	1	2	1	1	2	1	2	2	2	1	2	4	3	2	4	3	2	3	4	3	3	3	2	4		less feedback from friends											Have the desire to share
359	73	5	5	5	4	4	4	5	1	2	1	1	1	1	2	1	1	1	1	1	5	5	4	5	5	4	5	5	5	5	5	4	5			fear of public pressure												Help others understand me
360	73	4	5	4	4	3	3	4	1	1	1	1	1	1	1	1	1	1	1	2	4	5	4	3	3	4	5	2	2	1	4	3	3				Worry about social relationship pressure	Lack of interesting topics						Contribute to the advancement of work		Have the desire to share
361	73	4	4	5	4	5	5	4	1	1	1	1	1	1	1	1	1	1	1	2	5	4	4	5	5	4	4	5	4	4	4	4	5	Worry about privacy leaks			Worry about social relationship pressure							Contribute to the advancement of work		Have the desire to share
362	73	5	5	5	5	5	5	5	1	1	1	1	1	1	1	1	1	1	1	1	5	5	5	5	5	5	5	5	5	5	5	5	5		less feedback from friends									Contribute to the advancement of work	Helps manage social relationships
363	73	3	4	3	4	3	4	4	2	2	1	2	2	1	2	1	2	1	1	1	4	4	4	3	4	4	4	3	4	4	3	4	4				Worry about social relationship pressure	Lack of interesting topics					Get social support			Have the desire to share
364	73	5	2	4	2	4	4	2	2	1	1	1	2	2	1	1	1	1	1	2	4	3	5	2	4	2	4	2	5	2	4	2	5		less feedback from friends				Lack of sharing				Get social support			Have the desire to share
365	72	5	5	4	4	5	5	4	1	1	1	2	1	2	2	2	2	1	2	1	5	5	5	4	5	4	4	5	4	5	5	4	5		less feedback from friends		Worry about social relationship pressure											Help others understand me	Spreading useful information to others
366	72	3	3	4	4	3	3	3	1	1	1	1	1	1	2	1	1	1	1	1	4	4	4	3	3	4	3	4	4	4	3	3	4	Worry about privacy leaks															Spreading useful information to others
367	72	4	4	3	4	4	4	3	1	1	1	1	1	1	2	1	2	2	1	1	4	4	4	3	4	3	4	4	4	4	4	3	4	Worry about privacy leaks					Lack of sharing					Contribute to the advancement of work				Help others understand me
368	72	4	3	4	3	4	4	4	1	1	1	1	1	1	1	1	1	1	1	1	4	3	4	3	4	3	4	2	3	3	4	3	4		less feedback from friends		Worry about social relationship pressure			Less use of social media	Frequent sharing is childish			Contribute to the advancement of work	Helps manage social relationships		Emotions are rich and need to be vented
369	72	3	3	3	3	3	3	3	1	1	1	2	2	2	2	2	1	1	2	1	3	3	3	3	3	4	3	3	4	3	3	4	3	Worry about privacy leaks		fear of public pressure						Positive feedback from friends		Contribute to the advancement of work
370	72	5	4	4	3	3	4	4	1	1	1	1	1	1	1	1	1	1	1	1	3	3	5	4	5	3	4	4	5	4	4	3	4		less feedback from friends	fear of public pressure		Lack of interesting topics		Less use of social media			Get social support				Emotions are rich and need to be vented	Help others understand me
371	72	2	3	3	3	3	3	3	1	1	1	1	2	1	1	1	1	1	1	1	3	3	3	3	3	3	3	3	3	3	3	3	3		less feedback from friends	fear of public pressure	Worry about social relationship pressure								Helps manage social relationships		Emotions are rich and need to be vented
372	72	2	2	2	4	2	2	2	1	1	1	1	1	2	2	1	2	1	1	1	4	4	4	4	3	3	4	4	3	2	4	4	4						Lack of sharing							Have the desire to share
373	72	5	5	4	5	4	4	5	1	1	1	1	1	1	1	1	1	1	1	2	5	4	5	4	4	5	5	4	4	5	4	5	5				Worry about social relationship pressure						Get social support
374	72	5	4	5	4	4	5	4	1	1	1	1	1	1	1	1	1	1	1	1	4	5	5	4	5	5	5	4	3	5	4	5	5						Lack of sharing					Contribute to the advancement of work
375	72	4	4	4	4	4	4	4	1	1	1	1	1	1	1	1	1	1	1	1	3	4	4	4	5	4	5	4	4	4	5	4	4			fear of public pressure		Lack of interesting topics	Lack of sharing			Positive feedback from friends		Contribute to the advancement of work	Helps manage social relationships			Help others understand me	Spreading useful information to others
376	72	3	3	3	3	3	3	3	1	2	2	2	2	2	2	1	2	1	1	1	3	3	3	3	3	3	3	3	3	3	3	3	3	Worry about privacy leaks		fear of public pressure	Worry about social relationship pressure					Positive feedback from friends	Get social support	Contribute to the advancement of work
377	72	2	4	4	4	4	4	4	1	2	1	2	1	2	1	2	1	1	1	2	4	4	4	4	4	4	4	4	4	4	4	4	4	Worry about privacy leaks		fear of public pressure		Lack of interesting topics							Helps manage social relationships
378	71	4	3	3	4	4	3	4	1	1	1	1	1	1	1	1	1	1	1	1	3	4	3	2	3	4	3	4	3	5	4	4	3		less feedback from friends								Get social support
379	71	4	4	4	4	4	4	4	1	1	1	1	1	2	2	2	2	2	1	2	4	4	4	4	5	5	4	4	5	4	5	5	4	Worry about privacy leaks										Contribute to the advancement of work
380	71	5	5	5	5	5	5	5	1	1	1	1	1	1	1	1	1	1	1	1	5	5	5	5	5	5	5	5	5	5	5	5	5	Worry about privacy leaks	less feedback from friends							Positive feedback from friends		Contribute to the advancement of work
381	71	4	3	3	3	4	3	4	2	2	1	1	2	2	2	1	1	1	1	1	2	4	3	2	3	2	4	2	4	2	2	3	3						Lack of sharing				Get social support
382	71	5	5	5	5	5	5	5	1	1	1	1	1	1	1	1	1	1	1	1	5	5	5	5	5	5	5	5	5	5	5	5	5	Worry about privacy leaks	less feedback from friends	fear of public pressure	Worry about social relationship pressure	Lack of interesting topics	Lack of sharing			Positive feedback from friends	Get social support	Contribute to the advancement of work	Helps manage social relationships	Have the desire to share		Help others understand me
383	71	5	4	5	4	5	4	5	1	1	1	1	1	1	1	1	1	1	1	2	5	4	5	4	5	4	5	4	5	4	5	4	5	Worry about privacy leaks		fear of public pressure						Positive feedback from friends		Contribute to the advancement of work
384	71	5	4	4	4	4	4	3	1	1	1	1	1	1	1	1	2	1	1	1	4	4	3	4	4	3	4	4	3	4	4	3	4			fear of public pressure									Helps manage social relationships
385	71	4	3	4	4	4	4	4	1	1	1	1	1	1	1	1	1	1	1	1	2	5	4	4	2	4	2	4	2	2	4	3	4			fear of public pressure									Helps manage social relationships
386	71	5	4	4	5	4	5	4	1	1	1	1	1	1	1	1	2	1	1	1	4	4	5	4	5	5	4	5	4	5	5	4	5	Worry about privacy leaks		fear of public pressure	Worry about social relationship pressure					Positive feedback from friends			Helps manage social relationships
387	71	5	5	5	5	5	5	5	1	1	1	1	1	1	1	1	1	1	1	1	5	5	5	5	5	5	5	5	5	5	5	5	5	Worry about privacy leaks		fear of public pressure		Lack of interesting topics					Get social support			Have the desire to share	Emotions are rich and need to be vented
388	71	5	5	5	5	5	5	5	1	1	1	1	1	1	1	1	2	1	1	1	5	5	5	5	5	5	5	5	5	5	1	5	1		less feedback from friends											Have the desire to share
389	71	5	4	5	4	5	5	4	1	1	1	1	1	1	1	1	1	1	1	1	5	4	5	5	4	5	5	4	5	5	4	5	4	Worry about privacy leaks		fear of public pressure							Get social support		Helps manage social relationships
390	71	4	4	3	4	4	3	4	1	1	2	2	2	2	1	1	1	1	1	2	4	3	4	3	4	3	4	4	3	4	4	3	4			fear of public pressure								Contribute to the advancement of work
391	71	5	4	4	4	5	4	5	1	1	1	1	1	1	1	1	1	1	1	1	4	5	4	5	4	5	4	4	5	4	5	4	4		less feedback from friends									Contribute to the advancement of work
392	71	3	3	3	3	4	3	2	1	1	1	1	1	1	1	1	1	1	1	1	4	2	4	3	4	3	4	4	3	4	3	3	3		less feedback from friends	fear of public pressure	Worry about social relationship pressure						Get social support	Contribute to the advancement of work
393	70	2	4	3	3	4	3	3	1	1	1	1	1	1	1	1	1	1	1	1	5	4	4	4	5	4	4	4	4	5	4	3	4	Worry about privacy leaks		fear of public pressure											Emotions are rich and need to be vented
394	70	5	4	4	5	4	5	5	1	1	2	1	1	1	1	1	2	1	1	2	5	4	5	4	5	4	4	4	4	3	4	4	5			fear of public pressure								Contribute to the advancement of work
395	70	5	5	5	5	5	5	5	1	1	1	1	1	2	1	1	1	1	1	1	5	5	5	5	5	5	5	5	5	5	5	5	5		less feedback from friends	fear of public pressure	Worry about social relationship pressure						Get social support			Have the desire to share
396	70	5	5	5	5	5	5	5	1	2	2	2	1	1	2	1	1	1	1	1	5	5	5	5	5	5	5	3	3	3	5	5	5		less feedback from friends		Worry about social relationship pressure		Lack of sharing					Contribute to the advancement of work			Emotions are rich and need to be vented	Help others understand me
397	70	5	5	5	5	5	5	5	1	1	1	1	1	1	1	1	1	1	1	1	5	5	5	5	5	5	5	5	5	5	5	5	5			fear of public pressure		Lack of interesting topics	Lack of sharing		Frequent sharing is childish	Positive feedback from friends			Helps manage social relationships		Emotions are rich and need to be vented	Help others understand me
398	70	5	4	5	4	3	5	4	1	1	1	1	1	1	1	1	1	1	1	1	4	5	4	4	4	4	4	5	5	5	5	5	5	Worry about privacy leaks			Worry about social relationship pressure		Lack of sharing						Helps manage social relationships		Emotions are rich and need to be vented
399	70	4	3	4	4	4	4	4	1	1	2	2	1	1	1	1	1	2	1	1	5	5	5	5	5	5	5	5	5	5	5	5	5	Worry about privacy leaks										Contribute to the advancement of work
400	70	3	4	3	4	3	4	3	1	1	1	1	1	1	1	1	1	1	1	1	4	3	4	3	4	3	4	3	4	3	4	3	4		less feedback from friends		Worry about social relationship pressure						Get social support		Helps manage social relationships
401	70	4	4	5	5	4	5	4	1	1	1	1	1	1	1	1	1	1	1	1	4	5	4	5	4	5	4	5	4	5	4	5	5		less feedback from friends		Worry about social relationship pressure					Positive feedback from friends			Helps manage social relationships
402	70	4	3	2	5	4	3	4	1	1	1	1	1	1	1	1	1	1	1	1	4	3	2	4	5	3	3	2	4	3	4	2	5		less feedback from friends	fear of public pressure	Worry about social relationship pressure							Contribute to the advancement of work	Helps manage social relationships		Emotions are rich and need to be vented
403	70	5	4	3	3	4	4	3	1	1	2	2	1	2	1	2	2	2	1	1	4	4	4	4	4	4	4	4	4	4	4	4	4	Worry about privacy leaks										Contribute to the advancement of work
404	70	5	4	5	3	4	4	4	1	1	2	2	2	2	2	1	1	1	1	1	5	3	5	5	5	5	5	5	5	5	5	5	5			fear of public pressure			Lack of sharing				Get social support				Emotions are rich and need to be vented		Spreading useful information to others
405	70	5	5	5	5	5	5	5	1	1	1	1	1	1	1	1	1	1	1	1	5	5	5	5	5	5	5	5	5	5	5	5	5					Lack of interesting topics		Less use of social media	Frequent sharing is childish			Contribute to the advancement of work			Emotions are rich and need to be vented	Help others understand me
406	70	5	4	4	5	5	5	4	1	1	1	1	1	1	1	1	1	1	1	1	5	5	5	4	5	4	5	4	5	5	5	5	4				Worry about social relationship pressure		Lack of sharing				Get social support		Helps manage social relationships		Emotions are rich and need to be vented
407	695	5	2	2	2	3	4	2	1	1	1	1	1	1	1	1	1	1	1	2	5	2	5	2	2	2	3	1	3	3	5	5	3		less feedback from friends	fear of public pressure	Worry about social relationship pressure						Get social support			Have the desire to share	Emotions are rich and need to be vented		Spreading useful information to others
408	69	4	4	4	3	4	4	3	1	1	1	1	1	1	1	1	1	1	1	2	4	4	4	3	3	3	4	4	3	4	3	4	3	Worry about privacy leaks									Get social support
409	69	5	5	5	5	5	5	5	1	1	1	1	1	1	1	1	1	1	1	1	5	5	5	5	5	5	5	5	5	5	5	5	5						Lack of sharing						Helps manage social relationships
410	69	4	4	4	2	3	4	4	1	1	1	1	1	1	1	1	1	1	1	1	5	4	4	5	4	4	4	4	3	3	4	3	4	Worry about privacy leaks		fear of public pressure		Lack of interesting topics							Helps manage social relationships		Emotions are rich and need to be vented		Spreading useful information to others
411	69	4	3	4	4	3	3	4	1	1	1	2	2	2	1	2	2	1	1	1	4	3	4	4	4	3	4	3	4	4	4	3	4			fear of public pressure	Worry about social relationship pressure	Lack of interesting topics	Lack of sharing				Get social support	Contribute to the advancement of work	Helps manage social relationships
412	69	5	4	5	4	5	4	5	1	1	1	1	1	1	1	1	1	1	1	1	5	4	5	4	5	4	5	4	5	4	5	4	5	Worry about privacy leaks	less feedback from friends		Worry about social relationship pressure	Lack of interesting topics	Lack of sharing				Get social support	Contribute to the advancement of work	Helps manage social relationships		Emotions are rich and need to be vented
413	69	5	5	5	5	5	5	5	1	1	1	1	1	1	1	1	1	1	1	1	5	5	5	5	5	5	5	5	5	5	5	5	5	Worry about privacy leaks		fear of public pressure		Lack of interesting topics					Get social support		Helps manage social relationships		Emotions are rich and need to be vented
414	69	5	5	5	5	5	5	5	1	1	1	1	1	1	1	2	2	2	1	2	5	5	5	5	5	5	5	5	5	5	5	5	5				Worry about social relationship pressure										Emotions are rich and need to be vented
415	69	4	4	4	4	4	3	4	1	1	1	1	2	2	2	2	2	2	1	2	4	4	4	3	3	5	3	4	2	4	4	3	5		less feedback from friends				Lack of sharing					Contribute to the advancement of work		Have the desire to share
416	69	1	2	1	1	1	1	1	1	2	2	1	2	1	1	2	1	1	1	2	3	4	3	2	2	2	2	2	2	1	2	2	2	Worry about privacy leaks			Worry about social relationship pressure					Positive feedback from friends		Contribute to the advancement of work
417	69	4	3	4	3	4	3	4	1	1	1	1	1	1	1	1	1	1	1	1	4	3	4	3	3	2	3	2	3	2	3	3	3			fear of public pressure		Lack of interesting topics						Contribute to the advancement of work		Have the desire to share
418	69	5	4	5	4	5	4	5	1	1	1	1	1	1	1	1	1	1	1	2	5	4	5	4	5	4	5	5	4	5	4	5	4			fear of public pressure		Lack of interesting topics	Lack of sharing						Helps manage social relationships		Emotions are rich and need to be vented	Help others understand me
419	69	3	3	4	3	4	3	3	1	1	1	1	2	1	1	1	2	2	2	2	3	3	3	4	3	4	3	3	3	4	4	4	3				Worry about social relationship pressure										Emotions are rich and need to be vented
420	69	3	5	3	5	5	4	5	2	1	1	2	1	2	1	1	1	1	1	1	5	4	5	4	3	5	5	5	4	4	5	4	5			fear of public pressure			Lack of sharing								Emotions are rich and need to be vented
421	68	3	3	5	4	4	3	3	1	1	1	1	1	1	1	1	1	1	1	1	4	3	5	4	2	5	4	4	3	4	4	3	4			fear of public pressure											Emotions are rich and need to be vented
422	68	5	5	5	5	4	4	4	1	2	1	1	1	1	2	2	1	2	1	2	4	4	2	2	4	2	4	4	2	3	3	4	3					Lack of interesting topics				Positive feedback from friends
423	68	5	4	5	4	5	5	4	1	1	1	1	1	1	1	1	1	1	1	1	3	5	4	4	4	4	4	5	4	4	4	4	5	Worry about privacy leaks		fear of public pressure		Lack of interesting topics					Get social support				Emotions are rich and need to be vented
424	68	5	5	4	4	4	5	3	1	1	1	2	2	1	1	2	1	1	2	1	4	5	3	4	4	4	5	1	3	4	2	3	1	Worry about privacy leaks		fear of public pressure							Get social support		Helps manage social relationships		Emotions are rich and need to be vented
425	68	3	3	3	3	3	3	3	1	2	1	1	1	1	1	1	1	1	1	1	3	3	3	3	3	3	3	3	3	3	3	3	3		less feedback from friends	fear of public pressure						Positive feedback from friends		Contribute to the advancement of work	Helps manage social relationships
426	676	1	1	2	1	2	1	1	2	1	2	2	1	1	1	1	1	1	1	1	3	3	4	4	3	2	2	2	4	4	2	2	2	Worry about privacy leaks		fear of public pressure						Positive feedback from friends
427	67	4	4	5	4	4	5	4	1	1	1	1	1	1	1	1	1	1	1	1	5	5	4	4	5	4	4	4	5	4	4	4	4		less feedback from friends		Worry about social relationship pressure							Contribute to the advancement of work		Have the desire to share
428	67	4	4	4	4	4	4	4	1	1	1	1	1	1	1	1	1	1	1	1	4	4	4	4	4	4	4	4	4	4	4	4	4	Worry about privacy leaks		fear of public pressure									Helps manage social relationships
429	67	5	4	5	5	5	5	5	1	1	1	1	1	1	1	1	1	1	1	1	5	5	4	4	5	5	4	4	4	5	4	4	5			fear of public pressure	Worry about social relationship pressure			Less use of social media					Helps manage social relationships			Help others understand me
430	67	4	3	4	3	4	3	4	1	1	1	1	1	1	2	1	1	1	1	1	4	3	4	4	4	3	4	3	4	3	4	3	4		less feedback from friends		Worry about social relationship pressure		Lack of sharing			Positive feedback from friends		Contribute to the advancement of work		Have the desire to share
431	67	5	3	3	4	3	3	4	1	1	1	1	1	2	1	1	2	2	1	2	4	3	4	4	4	2	3	4	4	4	4	4	4	Worry about privacy leaks			Worry about social relationship pressure						Get social support		Helps manage social relationships
432	67	5	5	4	4	5	4	5	1	2	1	1	2	1	2	1	1	2	1	2	5	4	5	4	5	4	4	5	4	4	4	4	4			fear of public pressure		Lack of interesting topics						Contribute to the advancement of work
433	67	4	3	4	5	4	5	4	1	1	1	1	1	1	1	1	1	1	1	1	4	3	4	3	4	2	4	3	5	3	5	3	4	Worry about privacy leaks	less feedback from friends				Lack of sharing			Positive feedback from friends		Contribute to the advancement of work		Have the desire to share
434	67	4	3	4	3	4	3	4	1	1	1	1	1	1	1	1	1	1	2	1	4	3	4	3	4	3	4	4	3	4	3	4	3			fear of public pressure		Lack of interesting topics		Less use of social media					Helps manage social relationships		Emotions are rich and need to be vented	Help others understand me
435	67	4	5	5	4	5	5	5	1	1	1	1	1	1	1	1	1	1	1	1	5	4	5	4	5	5	4	1	5	5	4	5	4	Worry about privacy leaks		fear of public pressure			Lack of sharing						Helps manage social relationships		Emotions are rich and need to be vented
436	67	5	4	5	4	5	4	4	1	2	2	2	2	2	1	1	1	1	1	1	3	3	3	4	4	3	3	3	4	4	3	4	4					Lack of interesting topics		Less use of social media					Helps manage social relationships				Spreading useful information to others
437	67	3	3	4	3	4	3	4	1	1	1	1	1	1	1	1	1	1	1	1	4	4	3	4	3	4	3	4	3	4	3	4	3		less feedback from friends									Contribute to the advancement of work
438	67	3	4	4	3	4	4	4	1	1	1	1	2	2	2	1	2	2	2	1	4	3	4	3	4	3	4	4	3	4	4	3	4		less feedback from friends									Contribute to the advancement of work
439	67	4	2	4	2	5	1	4	1	1	2	1	1	1	1	2	2	2	1	2	5	2	5	2	3	3	1	4	2	4	3	4	3				Worry about social relationship pressure	Lack of interesting topics	Lack of sharing			Positive feedback from friends		Contribute to the advancement of work		Have the desire to share		Help others understand me
440	67	2	3	4	4	2	3	4	1	1	1	2	1	1	1	1	2	1	1	1	4	2	3	4	3	3	4	3	4	4	3	3	4			fear of public pressure		Lack of interesting topics						Contribute to the advancement of work		Have the desire to share
441	67	2	2	2	2	2	2	2	2	2	1	1	1	1	2	2	2	2	2	1	2	3	3	3	2	2	3	3	3	2	3	3	2		less feedback from friends												Emotions are rich and need to be vented
442	67	5	5	4	4	4	4	4	1	1	1	1	1	1	1	2	1	1	1	1	5	4	4	4	4	2	4	4	4	4	4	4	3		less feedback from friends								Get social support
443	67	5	4	4	4	5	4	5	1	1	2	2	2	1	1	1	1	2	2	1	4	5	5	4	4	5	4	5	5	4	5	4	5		less feedback from friends	fear of public pressure								Contribute to the advancement of work		Have the desire to share
444	67	5	4	4	5	4	5	4	1	1	1	1	1	1	1	1	1	1	1	1	5	5	4	5	4	4	5	5	4	4	4	5	4					Lack of interesting topics								Have the desire to share
445	67	5	4	5	4	4	4	4	1	1	1	1	1	1	1	1	1	1	1	1	4	4	5	5	5	4	5	5	4	4	4	5	5						Lack of sharing				Get social support
446	67	4	3	4	4	3	4	4	1	2	1	1	1	1	2	1	1	2	1	1	4	3	4	5	4	4	3	4	4	3	4	4	4			fear of public pressure	Worry about social relationship pressure		Lack of sharing					Contribute to the advancement of work		Have the desire to share	Emotions are rich and need to be vented
447	67	5	5	5	5	5	5	5	1	1	2	1	1	1	1	1	2	2	2	1	5	5	5	5	5	5	5	5	5	5	5	5	5	Worry about privacy leaks			Worry about social relationship pressure			Less use of social media			Get social support			Have the desire to share	Emotions are rich and need to be vented
448	67	4	5	5	4	4	5	4	2	1	1	1	1	1	1	1	1	1	1	1	5	4	5	5	4	4	4	5	4	4	5	4	4				Worry about social relationship pressure	Lack of interesting topics								Have the desire to share	Emotions are rich and need to be vented
449	66	2	2	3	4	4	3	4	1	1	1	1	2	2	1	2	2	1	2	2	2	4	4	2	3	3	4	3	4	3	5	5	4						Lack of sharing								Emotions are rich and need to be vented
450	66	5	5	5	5	5	5	5	1	2	1	1	1	1	1	1	1	1	1	1	5	5	5	5	5	5	5	5	5	5	5	5	5		less feedback from friends								Get social support
451	66	4	3	4	4	5	4	3	1	1	2	2	1	2	2	1	2	1	1	1	4	3	5	4	4	2	3	5	3	4	4	3	4				Worry about social relationship pressure								Helps manage social relationships			Help others understand me
452	66	2	2	2	2	2	2	2	1	1	1	1	1	1	1	1	1	1	1	1	2	2	2	2	2	2	2	2	2	2	2	2	2	Worry about privacy leaks			Worry about social relationship pressure					Positive feedback from friends				Have the desire to share
453	66	5	4	4	4	5	4	5	1	1	2	1	1	1	1	1	1	1	1	1	5	4	4	4	5	4	4	5	4	5	4	4	5			fear of public pressure											Emotions are rich and need to be vented
454	66	5	5	4	4	4	4	4	1	1	1	1	1	1	1	1	1	1	1	1	4	4	4	4	4	4	5	4	3	3	3	3	3	Worry about privacy leaks		fear of public pressure			Lack of sharing				Get social support	Contribute to the advancement of work	Helps manage social relationships
455	66	3	3	3	3	3	3	3	2	1	2	2	2	2	1	2	1	1	1	1	4	4	4	3	3	3	4	4	3	3	3	3	4					Lack of interesting topics									Emotions are rich and need to be vented
456	65	4	5	4	3	4	5	4	1	1	1	1	1	1	1	1	1	1	2	2	4	3	4	3	5	3	4	3	4	4	5	4	4		less feedback from friends		Worry about social relationship pressure	Lack of interesting topics					Get social support		Helps manage social relationships			Help others understand me
457	65	4	5	4	3	5	4	4	1	1	1	2	1	2	1	1	2	2	1	2	4	3	5	3	4	3	4	4	3	5	3	5	4			fear of public pressure								Contribute to the advancement of work
458	65	5	5	5	5	5	5	5	1	1	1	1	1	1	1	1	1	1	1	1	5	5	5	5	5	5	5	5	5	5	5	5	5		less feedback from friends	fear of public pressure		Lack of interesting topics					Get social support			Have the desire to share
459	65	3	4	5	4	4	4	5	1	1	1	1	1	1	1	1	1	1	1	2	4	5	4	4	4	4	4	5	4	3	4	5	4		less feedback from friends		Worry about social relationship pressure	Lack of interesting topics					Get social support		Helps manage social relationships	Have the desire to share
460	65	5	5	5	4	5	5	4	1	1	1	1	1	1	1	1	1	1	1	1	5	5	4	5	5	5	4	5	5	4	4	5	5		less feedback from friends	fear of public pressure		Lack of interesting topics	Lack of sharing			Positive feedback from friends			Helps manage social relationships	Have the desire to share		Help others understand me
461	65	5	4	5	4	5	4	5	1	1	1	1	1	1	1	2	1	1	1	1	5	4	5	5	4	5	4	4	5	4	4	5	4		less feedback from friends		Worry about social relationship pressure		Lack of sharing				Get social support			Have the desire to share	Emotions are rich and need to be vented
462	65	5	4	3	4	4	3	4	1	2	2	2	1	1	1	1	2	2	1	1	4	4	3	4	4	3	4	4	4	3	4	4	5			fear of public pressure								Contribute to the advancement of work		Have the desire to share
463	65	5	4	5	4	4	5	4	2	1	1	1	1	1	1	1	1	1	1	1	5	4	5	4	4	5	4	5	4	3	4	5	4		less feedback from friends	fear of public pressure		Lack of interesting topics								Have the desire to share	Emotions are rich and need to be vented
464	65	4	4	3	3	4	3	3	1	1	2	1	1	2	1	1	1	2	2	2	3	3	4	3	3	3	4	4	3	4	4	3	4							Less use of social media			Get social support
465	65	2	2	3	3	3	2	3	1	1	1	2	1	2	2	1	1	2	2	2	2	3	3	3	3	3	2	4	2	4	2	3	3			fear of public pressure				Less use of social media						Have the desire to share		Help others understand me
466	65	5	5	5	5	5	5	5	1	1	1	1	1	1	1	1	1	1	1	1	5	5	5	5	5	5	5	5	5	5	5	5	5		less feedback from friends		Worry about social relationship pressure		Lack of sharing	Less use of social media		Positive feedback from friends		Contribute to the advancement of work		Have the desire to share
467	65	3	5	3	4	3	2	2	1	1	2	2	1	1	1	1	1	1	1	1	4	2	4	4	2	3	3	4	4	4	2	4	3	Worry about privacy leaks		fear of public pressure										Have the desire to share
468	65	3	4	4	4	3	4	4	1	1	2	2	2	1	2	1	1	1	1	1	3	4	3	4	3	3	4	3	4	3	4	3	4				Worry about social relationship pressure								Helps manage social relationships
469	64	4	4	3	4	5	4	3	2	2	2	2	2	2	2	1	1	2	2	1	4	4	4	3	4	4	3	4	4	4	4	3	4		less feedback from friends					Less use of social media							Emotions are rich and need to be vented
470	64	4	4	5	4	4	4	4	2	2	2	2	2	2	2	1	1	1	2	2	4	3	4	4	4	4	4	4	4	3	4	4	3	Worry about privacy leaks														Help others understand me
471	64	5	5	5	5	4	5	5	1	1	1	1	1	1	2	1	1	2	1	1	5	5	5	5	4	4	5	5	5	5	5	5	4		less feedback from friends												Emotions are rich and need to be vented
472	64	5	5	4	3	4	5	4	1	2	1	2	1	2	1	1	1	1	2	2	5	4	4	5	5	4	3	5	4	3	5	4	4		less feedback from friends		Worry about social relationship pressure					Positive feedback from friends		Contribute to the advancement of work		Have the desire to share
473	64	4	4	4	5	5	5	4	1	1	1	2	1	1	1	2	1	1	1	2	4	4	4	4	5	5	5	4	4	4	5	5	5		less feedback from friends		Worry about social relationship pressure	Lack of interesting topics					Get social support				Emotions are rich and need to be vented
474	64	4	3	4	3	4	3	4	1	1	1	1	1	1	1	1	1	1	1	1	3	4	3	4	3	4	3	4	3	4	3	3	4	Worry about privacy leaks			Worry about social relationship pressure							Contribute to the advancement of work	Helps manage social relationships
475	64	3	3	3	4	4	4	3	1	1	1	1	2	1	1	1	1	2	1	1	4	3	3	4	4	2	4	3	4	3	4	3	4						Lack of sharing						Helps manage social relationships
476	64	5	4	4	4	4	4	4	1	1	2	1	1	1	1	1	2	2	1	1	3	3	4	3	4	3	4	3	4	3	4	4	3		less feedback from friends	fear of public pressure		Lack of interesting topics	Lack of sharing						Helps manage social relationships	Have the desire to share	Emotions are rich and need to be vented
477	64	5	5	5	5	5	5	5	1	1	1	1	1	1	1	1	1	1	1	1	4	4	4	4	4	4	4	5	5	5	5	5	5		less feedback from friends										Helps manage social relationships			Help others understand me
478	63	5	5	5	5	4	5	5	1	1	1	1	1	1	2	1	1	1	1	1	5	5	5	5	5	5	5	5	5	5	5	5	5	Worry about privacy leaks			Worry about social relationship pressure					Positive feedback from friends			Helps manage social relationships
479	63	2	4	4	3	2	4	3	1	2	2	2	2	2	2	2	1	2	1	1	3	4	3	2	2	4	3	2	2	4	3	3	3			fear of public pressure								Contribute to the advancement of work
480	63	5	5	5	5	5	5	5	1	1	1	2	2	2	2	1	1	2	1	1	5	5	5	5	5	5	5	4	5	4	5	5	5		less feedback from friends								Get social support
481	63	4	4	4	4	4	4	4	1	1	1	1	1	1	1	1	1	1	1	1	3	3	3	3	3	3	3	3	3	3	3	3	3			fear of public pressure	Worry about social relationship pressure			Less use of social media					Helps manage social relationships	Have the desire to share		Help others understand me
482	63	2	3	2	2	2	2	2	1	1	1	1	1	1	1	1	1	2	2	1	3	1	3	2	3	3	2	3	2	2	3	2	1		less feedback from friends								Get social support
483	63	5	4	4	5	4	4	3	1	1	1	1	1	1	2	1	2	2	2	2	4	5	4	4	4	4	4	4	4	4	4	4	4						Lack of sharing					Contribute to the advancement of work
484	63	3	3	3	3	3	3	3	1	1	1	1	1	1	1	1	1	1	1	2	3	3	3	3	3	3	3	3	3	3	3	3	3					Lack of interesting topics							Helps manage social relationships
485	63	5	4	5	5	4	5	4	1	1	1	1	1	1	1	1	1	1	1	1	5	4	5	5	5	4	5	5	4	5	5	4	5			fear of public pressure		Lack of interesting topics						Contribute to the advancement of work		Have the desire to share
486	62	3	3	3	3	3	3	3	1	1	1	1	2	2	1	1	1	1	2	2	3	2	3	3	2	3	3	3	3	3	3	3	3			fear of public pressure				Less use of social media		Positive feedback from friends		Contribute to the advancement of work				Help others understand me
487	62	4	4	4	4	4	4	4	1	1	1	1	1	1	1	1	1	1	1	1	4	4	4	4	4	4	4	4	4	4	4	4	4						Lack of sharing	Less use of social media				Contribute to the advancement of work			Emotions are rich and need to be vented
488	62	5	5	4	4	5	5	4	1	1	2	2	1	2	1	2	1	1	2	2	5	4	4	5	5	4	5	5	4	5	4	3	5				Worry about social relationship pressure	Lack of interesting topics								Have the desire to share	Emotions are rich and need to be vented
489	62	1	1	1	1	1	1	1	1	1	1	1	1	1	1	1	1	2	2	2	1	1	1	2	2	3	3	3	3	2	4	2	2	Worry about privacy leaks	less feedback from friends							Positive feedback from friends			Helps manage social relationships
490	62	4	4	4	4	4	3	1	1	1	1	1	2	1	1	2	2	1	2	2	4	2	1	4	1	4	3	1	4	1	4	3	1		less feedback from friends									Contribute to the advancement of work		Have the desire to share
491	62	5	5	5	5	5	5	5	1	1	1	1	2	2	1	1	1	1	1	1	5	5	5	5	5	5	5	5	5	5	5	5	5		less feedback from friends				Lack of sharing			Positive feedback from friends				Have the desire to share
492	62	4	4	5	4	3	5	5	2	1	2	2	2	2	2	1	1	2	2	2	4	5	3	3	4	3	2	4	5	3	3	4	5				Worry about social relationship pressure		Lack of sharing					Contribute to the advancement of work		Have the desire to share
493	62	2	3	3	4	4	4	4	2	2	1	1	1	2	1	1	2	1	1	2	4	3	4	3	4	3	4	4	4	4	4	4	3	Worry about privacy leaks		fear of public pressure						Positive feedback from friends							Spreading useful information to others
494	62	4	4	4	2	3	4	4	2	2	2	2	1	2	1	1	1	1	1	2	4	4	3	4	3	4	4	3	3	3	4	4	3			fear of public pressure	Worry about social relationship pressure		Lack of sharing					Contribute to the advancement of work		Have the desire to share	Emotions are rich and need to be vented
495	62	5	5	5	5	5	5	5	1	1	1	1	1	1	1	1	1	1	1	1	5	5	5	5	5	5	5	5	5	5	5	5	5	Worry about privacy leaks										Contribute to the advancement of work
496	62	4	3	3	4	3	4	3	1	1	1	1	1	1	1	1	1	1	1	1	3	3	3	3	3	3	3	3	3	3	3	3	3			fear of public pressure								Contribute to the advancement of work
497	61	5	4	3	3	5	4	5	2	2	2	2	2	2	2	2	1	2	1	1	5	4	4	4	4	4	4	4	4	4	4	4	4	Worry about privacy leaks										Contribute to the advancement of work
498	61	5	4	3	3	4	5	4	2	2	2	2	2	2	2	2	2	1	1	1	4	4	3	3	4	3	3	3	3	4	3	3	2				Worry about social relationship pressure										Emotions are rich and need to be vented
499	61	4	3	4	3	4	4	3	1	1	1	2	1	1	1	1	1	2	1	2	3	4	4	4	3	4	4	3	4	4	4	3	4			fear of public pressure									Helps manage social relationships	Have the desire to share
500	61	4	4	3	4	4	4	5	1	1	1	1	1	2	1	1	1	1	1	2	4	5	4	4	4	5	4	4	4	4	5	4	4		less feedback from friends			Lack of interesting topics	Lack of sharing				Get social support	Contribute to the advancement of work	Helps manage social relationships
501	601	1	1	1	1	1	1	1	2	2	1	1	2	2	2	2	1	1	2	1	5	5	5	5	5	5	5	3	4	4	2	3	3				Worry about social relationship pressure	Lack of interesting topics	Lack of sharing		Frequent sharing is childish			Contribute to the advancement of work	Helps manage social relationships	Have the desire to share
502	60	5	4	3	4	3	3	4	1	2	1	1	1	1	2	1	2	1	2	1	4	4	3	3	3	4	3	4	3	4	4	3	3				Worry about social relationship pressure		Lack of sharing						Helps manage social relationships		Emotions are rich and need to be vented
503	60	2	2	2	2	2	2	2	1	1	1	1	1	1	1	1	1	1	1	1	2	2	2	2	2	2	2	2	2	2	2	2	2			fear of public pressure		Lack of interesting topics						Contribute to the advancement of work		Have the desire to share
504	60	4	2	4	4	3	4	5	1	1	1	1	1	1	1	1	1	1	1	1	4	3	4	5	3	4	5	3	4	5	3	5	3	Worry about privacy leaks			Worry about social relationship pressure	Lack of interesting topics								Have the desire to share	Emotions are rich and need to be vented	Help others understand me
505	60	4	5	5	5	4	4	5	1	1	1	1	1	1	1	1	1	1	1	1	5	4	4	4	5	4	4	5	4	4	5	5	4				Worry about social relationship pressure			Less use of social media			Get social support				Emotions are rich and need to be vented
506	60	5	4	4	4	4	4	4	1	1	1	1	1	1	1	1	1	1	1	1	3	2	2	2	3	3	3	2	2	2	2	2	4	Worry about privacy leaks		fear of public pressure						Positive feedback from friends		Contribute to the advancement of work
507	581	5	1	2	3	3	4	1	2	2	2	2	2	2	2	1	1	2	2	1	3	3	4	4	3	3	3	4	4	4	4	4	4	Worry about privacy leaks				Lack of interesting topics	Lack of sharing						Helps manage social relationships		Emotions are rich and need to be vented	Help others understand me
508	553	4	5	4	4	4	3	4	1	1	1	1	1	1	1	1	1	1	1	2	4	5	4	4	4	4	4	2	3	2	5	5	4				Worry about social relationship pressure		Lack of sharing			Positive feedback from friends			Helps manage social relationships
509	535	2	4	2	3	4	5	3	1	1	1	1	2	2	1	1	1	1	1	2	5	4	3	4	5	3	4	4	2	2	4	5	5	Worry about privacy leaks								Positive feedback from friends			Helps manage social relationships		Emotions are rich and need to be vented	Help others understand me
510	516	5	4	4	4	5	4	5	1	1	2	1	1	1	1	1	1	1	1	2	5	4	5	4	5	4	4	4	5	4	5	4	4	Worry about privacy leaks		fear of public pressure	Worry about social relationship pressure								Helps manage social relationships	Have the desire to share		Help others understand me
511	502	2	4	4	5	2	3	2	2	1	2	1	2	2	1	1	1	1	2	2	3	4	4	4	3	3	4	2	4	4	2	3	3		less feedback from friends				Lack of sharing		Frequent sharing is childish						Emotions are rich and need to be vented		Spreading useful information to others
512	495	5	5	5	5	5	5	5	1	1	1	1	1	1	1	1	1	1	1	1	5	5	5	5	5	5	5	5	5	5	5	5	5						Lack of sharing					Contribute to the advancement of work				Help others understand me
513	473	5	5	3	3	5	5	4	1	1	1	1	1	1	1	1	1	1	1	1	5	4	4	4	5	5	5	1	1	2	4	4	5		less feedback from friends			Lack of interesting topics							Helps manage social relationships	Have the desire to share		Help others understand me
514	454	4	4	5	4	5	4	1	1	1	1	1	1	1	1	1	1	1	1	2	4	4	5	5	5	4	5	5	3	4	4	4	5	Worry about privacy leaks				Lack of interesting topics	Lack of sharing				Get social support		Helps manage social relationships		Emotions are rich and need to be vented
515	443	3	2	2	1	1	1	2	1	1	2	1	2	1	1	1	1	1	1	2	2	3	2	3	2	3	1	5	5	4	3	2	1	Worry about privacy leaks		fear of public pressure								Contribute to the advancement of work	Helps manage social relationships
516	438	5	5	5	5	5	5	5	1	1	1	1	1	1	1	1	1	1	1	1	5	5	5	5	5	5	5	5	5	5	5	5	5	Worry about privacy leaks	less feedback from friends	fear of public pressure						Positive feedback from friends	Get social support		Helps manage social relationships
517	425	5	2	2	3	1	1	1	2	2	2	2	2	2	2	2	2	2	1	1	3	3	4	4	3	3	3	5	5	5	3	3	3	Worry about privacy leaks		fear of public pressure	Worry about social relationship pressure								Helps manage social relationships	Have the desire to share	Emotions are rich and need to be vented
518	410	3	2	2	2	3	3	1	1	2	1	2	2	2	2	1	2	2	2	2	2	1	1	1	2	2	2	2	1	1	1	1	1	Worry about privacy leaks				Lack of interesting topics	Lack of sharing				Get social support		Helps manage social relationships
519	404	3	4	4	4	3	3	3	1	1	1	1	1	1	1	1	1	1	1	2	3	3	4	4	3	4	4	3	4	4	4	4	4	Worry about privacy leaks		fear of public pressure	Worry about social relationship pressure							Contribute to the advancement of work	Helps manage social relationships		Emotions are rich and need to be vented		Spreading useful information to others
520	392	2	2	1	1	1	1	2	2	2	1	1	2	2	1	1	1	2	2	1	3	3	3	3	2	3	3	3	4	4	3	3	3	Worry about privacy leaks				Lack of interesting topics	Lack of sharing		Frequent sharing is childish	Positive feedback from friends	Get social support						Spreading useful information to others
521	392	4	3	3	4	3	3	2	2	2	2	2	1	2	1	2	2	2	2	1	4	3	3	3	4	3	3	3	3	3	4	3	3	Worry about privacy leaks				Lack of interesting topics	Lack of sharing			Positive feedback from friends				Have the desire to share
522	390	1	1	1	1	2	1	4	1	1	1	1	2	1	1	1	1	1	1	2	3	3	4	2	1	1	1	5	5	2	1	1	1	Worry about privacy leaks	less feedback from friends		Worry about social relationship pressure				Frequent sharing is childish		Get social support		Helps manage social relationships				Spreading useful information to others
523	385	3	2	4	3	4	5	1	1	1	1	1	1	1	1	1	1	1	1	2	3	4	3	4	3	4	4	3	2	2	3	4	4	Worry about privacy leaks		fear of public pressure	Worry about social relationship pressure		Lack of sharing			Positive feedback from friends		Contribute to the advancement of work		Have the desire to share		Help others understand me
524	384	1	1	1	1	1	1	1	1	1	1	1	1	2	1	1	1	1	1	1	2	3	2	2	2	2	2	5	5	5	2	3	3	Worry about privacy leaks		fear of public pressure		Lack of interesting topics		Less use of social media	Frequent sharing is childish	Positive feedback from friends	Get social support	Contribute to the advancement of work	Helps manage social relationships		Emotions are rich and need to be vented	Help others understand me	Spreading useful information to others
525	383	5	4	2	5	4	5	3	1	1	1	1	1	1	1	1	1	1	1	2	5	5	4	3	4	5	4	4	3	2	4	5	3			fear of public pressure				Less use of social media	Frequent sharing is childish	Positive feedback from friends	Get social support				Emotions are rich and need to be vented
526	373	5	3	3	3	4	4	4	2	2	1	2	2	2	1	1	1	1	1	2	3	3	4	5	4	4	4	4	4	4	3	3	3	Worry about privacy leaks		fear of public pressure		Lack of interesting topics				Positive feedback from friends			Helps manage social relationships
527	373	2	3	4	4	4	3	2	2	2	2	2	2	2	2	2	2	1	2	1	4	2	4	3	4	4	4	3	4	4	4	3	4	Worry about privacy leaks	less feedback from friends	fear of public pressure			Lack of sharing	Less use of social media	Frequent sharing is childish	Positive feedback from friends			Helps manage social relationships	Have the desire to share	Emotions are rich and need to be vented
528	360	2	3	4	4	4	4	3	1	1	2	1	1	1	1	1	1	1	1	2	4	4	4	4	4	4	4	3	3	2	4	4	4				Worry about social relationship pressure	Lack of interesting topics				Positive feedback from friends		Contribute to the advancement of work
529	359	2	2	3	4	3	4	1	2	1	2	1	2	2	1	1	2	1	1	1	4	3	3	4	4	4	3	3	4	2	3	4	3	Worry about privacy leaks		fear of public pressure		Lack of interesting topics						Contribute to the advancement of work		Have the desire to share
530	356	4	5	5	4	3	4	4	1	1	1	1	1	1	1	1	1	1	1	2	4	5	5	4	5	5	4	5	5	4	4	4	5	Worry about privacy leaks		fear of public pressure		Lack of interesting topics		Less use of social media		Positive feedback from friends	Get social support	Contribute to the advancement of work	Helps manage social relationships			Help others understand me	Spreading useful information to others
531	354	5	5	5	5	5	5	5	1	1	1	1	1	1	1	1	1	1	1	1	5	5	5	5	5	5	5	5	5	5	5	5	5	Worry about privacy leaks		fear of public pressure							Get social support		Helps manage social relationships
532	353	4	4	4	4	4	4	3	1	2	1	1	1	1	1	1	1	1	1	1	3	3	3	3	3	3	3	3	3	3	3	3	3		less feedback from friends	fear of public pressure		Lack of interesting topics	Lack of sharing			Positive feedback from friends	Get social support	Contribute to the advancement of work	Helps manage social relationships
533	344	5	4	5	2	4	5	3	1	1	1	1	1	1	1	1	1	1	1	1	3	4	2	5	2	5	3	5	3	5	4	4	5	Worry about privacy leaks		fear of public pressure	Worry about social relationship pressure					Positive feedback from friends	Get social support	Contribute to the advancement of work	Helps manage social relationships
534	342	5	4	5	5	4	5	3	1	1	1	1	1	1	1	1	1	1	1	2	5	4	4	5	5	4	5	3	4	3	4	5	4	Worry about privacy leaks	less feedback from friends			Lack of interesting topics				Positive feedback from friends				Have the desire to share	Emotions are rich and need to be vented
535	334	5	5	4	5	5	4	5	1	1	1	1	1	1	1	1	1	1	1	1	5	4	5	5	5	4	5	4	5	5	4	5	5		less feedback from friends							Positive feedback from friends	Get social support			Have the desire to share	Emotions are rich and need to be vented
536	333	2	4	4	3	5	4	2	2	2	1	2	2	2	2	2	1	2	1	1	4	3	3	4	5	4	4	3	2	3	4	5	4	Worry about privacy leaks					Lack of sharing		Frequent sharing is childish					Have the desire to share	Emotions are rich and need to be vented
537	333	4	2	3	2	2	4	2	2	1	2	2	2	2	2	2	1	2	2	1	2	2	1	2	2	2	2	4	4	4	4	4	4		less feedback from friends			Lack of interesting topics	Lack of sharing	Less use of social media	Frequent sharing is childish						Emotions are rich and need to be vented		Spreading useful information to others
538	325	3	3	3	3	2	2	2	2	2	2	2	2	2	2	2	2	2	2	1	4	4	4	4	4	4	4	4	4	3	4	4	4	Worry about privacy leaks	less feedback from friends	fear of public pressure	Worry about social relationship pressure		Lack of sharing			Positive feedback from friends			Helps manage social relationships	Have the desire to share	Emotions are rich and need to be vented	Help others understand me
539	321	3	2	2	2	2	2	1	1	1	1	1	1	1	1	1	1	1	1	2	3	2	2	2	2	2	2	4	4	4	3	2	2	Worry about privacy leaks				Lack of interesting topics								Have the desire to share			Spreading useful information to others
540	320	3	3	4	3	5	4	3	2	2	1	1	2	1	2	1	2	1	2	2	3	4	3	4	3	2	4	3	4	4	3	5	4			fear of public pressure			Lack of sharing	Less use of social media			Get social support		Helps manage social relationships	Have the desire to share
541	319	5	4	3	4	3	4	2	1	1	1	1	1	1	1	1	1	1	1	1	4	5	5	4	3	4	5	5	4	5	3	4	4			fear of public pressure		Lack of interesting topics	Lack of sharing				Get social support		Helps manage social relationships		Emotions are rich and need to be vented
542	316	4	3	4	4	3	4	4	1	1	1	1	1	2	1	1	1	1	1	1	4	2	3	4	5	3	4	5	3	2	4	3	4		less feedback from friends		Worry about social relationship pressure		Lack of sharing					Contribute to the advancement of work			Emotions are rich and need to be vented
543	314	4	4	4	4	4	4	4	1	2	2	1	1	2	2	1	1	1	1	2	4	4	4	4	4	4	4	4	4	4	4	4	4					Lack of interesting topics	Lack of sharing								Emotions are rich and need to be vented
544	314	3	4	3	2	4	3	4	1	2	1	1	1	1	1	1	1	1	1	2	3	3	2	4	3	4	2	3	3	4	2	3	3	Worry about privacy leaks			Worry about social relationship pressure			Less use of social media			Get social support				Emotions are rich and need to be vented		Spreading useful information to others
545	312	4	5	5	4	3	5	2	1	1	2	1	1	1	1	1	1	1	1	1	5	4	4	5	4	5	5	2	2	1	5	4	5	Worry about privacy leaks	less feedback from friends	fear of public pressure							Get social support		Helps manage social relationships
546	308	3	2	4	4	2	4	2	1	1	1	1	1	2	1	1	1	1	1	2	4	2	4	4	4	5	4	3	4	4	4	5	5	Worry about privacy leaks	less feedback from friends	fear of public pressure	Worry about social relationship pressure					Positive feedback from friends	Get social support		Helps manage social relationships	Have the desire to share
547	304	5	3	5	4	5	4	4	1	1	1	1	1	1	1	1	1	1	1	1	4	5	4	4	5	4	4	4	5	4	5	4	5			fear of public pressure	Worry about social relationship pressure					Positive feedback from friends				Have the desire to share
548	304	3	4	4	2	3	4	2	1	1	1	1	1	1	1	1	1	1	1	2	3	3	4	4	4	4	4	2	2	2	3	4	4		less feedback from friends			Lack of interesting topics				Positive feedback from friends	Get social support
549	302	4	3	2	1	3	3	4	1	1	1	1	1	1	1	1	1	1	1	1	5	5	5	5	3	3	3	1	3	1	3	3	3	Worry about privacy leaks				Lack of interesting topics		Less use of social media			Get social support	Contribute to the advancement of work	Helps manage social relationships				Spreading useful information to others
550	299	1	1	1	1	1	1	1	1	1	1	1	1	1	1	1	1	1	1	2	3	2	3	4	4	4	4	3	3	3	3	2	2	Worry about privacy leaks				Lack of interesting topics	Lack of sharing		Frequent sharing is childish	Positive feedback from friends			Helps manage social relationships				Spreading useful information to others
551	299	4	4	4	4	4	4	4	1	1	1	1	1	1	1	1	1	1	1	1	4	4	4	4	4	4	4	4	4	4	4	4	4					Lack of interesting topics				Positive feedback from friends	Get social support	Contribute to the advancement of work	Helps manage social relationships	Have the desire to share	Emotions are rich and need to be vented	Help others understand me	Spreading useful information to others
552	299	3	4	4	2	3	4	4	1	1	1	1	2	1	1	1	2	2	1	2	4	3	4	3	4	3	4	4	3	4	4	3	4		less feedback from friends			Lack of interesting topics				Positive feedback from friends		Contribute to the advancement of work			Emotions are rich and need to be vented
553	297	2	1	1	1	1	2	1	2	1	2	2	2	2	2	1	1	2	2	1	1	1	2	2	1	1	1	5	5	5	1	1	1	Worry about privacy leaks							Frequent sharing is childish	Positive feedback from friends							Spreading useful information to others
554	296	3	4	4	2	4	5	1	1	1	1	1	1	1	1	1	1	1	1	2	4	4	5	4	3	4	3	2	2	2	4	5	3					Lack of interesting topics			Frequent sharing is childish		Get social support	Contribute to the advancement of work	Helps manage social relationships		Emotions are rich and need to be vented
555	295	4	4	4	4	4	4	4	1	2	2	1	1	2	2	1	2	1	2	2	4	4	4	4	4	4	4	4	4	4	4	4	4					Lack of interesting topics				Positive feedback from friends
556	294	3	4	5	5	2	2	4	1	1	1	1	1	1	1	1	1	1	1	2	3	3	4	4	4	3	3	3	3	3	4	4	4	Worry about privacy leaks							Frequent sharing is childish	Positive feedback from friends		Contribute to the advancement of work	Helps manage social relationships
557	292	4	4	5	4	4	4	4	1	2	1	1	1	2	1	1	1	1	1	1	4	5	4	5	4	4	5	5	4	4	4	5	4		less feedback from friends		Worry about social relationship pressure		Lack of sharing							Have the desire to share	Emotions are rich and need to be vented
558	286	2	4	3	3	3	2	2	2	1	1	2	1	2	1	1	1	2	1	1	3	4	5	4	4	4	3	4	5	3	4	3	4	Worry about privacy leaks		fear of public pressure	Worry about social relationship pressure			Less use of social media		Positive feedback from friends	Get social support		Helps manage social relationships		Emotions are rich and need to be vented
559	285	5	5	5	5	5	5	5	1	1	1	1	1	1	1	1	1	1	1	1	5	5	5	5	5	5	5	5	5	5	5	5	5	Worry about privacy leaks		fear of public pressure	Worry about social relationship pressure						Get social support		Helps manage social relationships		Emotions are rich and need to be vented	Help others understand me
560	284	1	2	3	2	4	5	3	2	2	1	2	2	2	1	1	2	2	2	1	3	4	3	4	3	3	2	4	3	5	3	4	3	Worry about privacy leaks				Lack of interesting topics	Lack of sharing			Positive feedback from friends			Helps manage social relationships	Have the desire to share	Emotions are rich and need to be vented
561	282	2	2	1	1	1	2	1	1	1	2	1	2	1	1	2	1	1	1	2	3	3	3	4	3	3	3	3	3	4	3	3	3	Worry about privacy leaks	less feedback from friends								Get social support	Contribute to the advancement of work
562	282	5	5	5	5	5	5	5	1	1	1	1	1	1	1	1	1	1	1	1	5	5	5	5	5	5	5	5	5	5	5	5	5			fear of public pressure										Have the desire to share
563	281	1	1	1	1	1	3	1	2	2	1	2	2	2	1	1	2	2	2	2	3	3	4	4	3	3	4	3	4	4	3	3	3	Worry about privacy leaks				Lack of interesting topics	Lack of sharing			Positive feedback from friends		Contribute to the advancement of work	Helps manage social relationships
564	277	4	2	3	5	4	3	2	1	1	1	1	1	1	1	1	1	1	1	1	4	3	2	3	5	5	4	3	5	4	5	4	5	Worry about privacy leaks								Positive feedback from friends		Contribute to the advancement of work			Emotions are rich and need to be vented
565	273	5	5	4	5	5	4	5	1	1	1	1	1	1	1	1	1	1	1	2	5	5	4	5	5	4	5	5	4	5	5	5	4	Worry about privacy leaks	less feedback from friends	fear of public pressure	Worry about social relationship pressure	Lack of interesting topics				Positive feedback from friends		Contribute to the advancement of work	Helps manage social relationships	Have the desire to share	Emotions are rich and need to be vented		Spreading useful information to others
566	273	3	4	2	4	3	4	3	1	1	1	1	1	1	1	1	1	1	1	1	4	5	3	4	4	4	4	3	3	2	4	3	4	Worry about privacy leaks				Lack of interesting topics		Less use of social media		Positive feedback from friends				Have the desire to share		Help others understand me
567	272	4	4	4	4	4	4	4	1	1	1	2	1	1	1	1	2	1	1	2	4	4	4	4	4	4	4	4	4	4	4	4	4					Lack of interesting topics	Lack of sharing							Have the desire to share
568	271	1	1	1	1	1	1	1	1	2	1	1	1	1	1	1	1	1	1	2	5	5	5	5	5	5	5	3	4	4	5	5	5	Worry about privacy leaks		fear of public pressure								Contribute to the advancement of work	Helps manage social relationships	Have the desire to share	Emotions are rich and need to be vented	Help others understand me
569	271	1	1	1	1	1	1	1	1	1	1	1	1	1	1	1	1	1	1	1	1	1	1	1	1	1	1	1	1	1	2	2	4		less feedback from friends								Get social support
570	269	4	4	4	4	4	4	4	1	1	1	1	1	1	1	1	1	1	1	1	4	4	4	4	4	4	4	4	4	4	4	4	4	Worry about privacy leaks		fear of public pressure				Less use of social media			Get social support	Contribute to the advancement of work		Have the desire to share
571	267	1	2	1	2	1	2	1	1	1	1	1	1	1	1	1	1	1	1	1	5	4	5	4	5	4	5	4	5	4	5	4	5	Worry about privacy leaks								Positive feedback from friends
572	266	3	3	4	3	4	4	3	1	1	1	1	1	1	1	1	1	1	1	1	2	3	4	3	2	3	4	1	3	3	4	4	3	Worry about privacy leaks		fear of public pressure		Lack of interesting topics					Get social support	Contribute to the advancement of work	Helps manage social relationships	Have the desire to share	Emotions are rich and need to be vented
573	265	4	4	3	3	4	3	4	1	1	1	1	1	1	1	1	1	1	1	1	3	3	3	3	4	4	4	4	4	4	4	3	4				Worry about social relationship pressure				Frequent sharing is childish			Contribute to the advancement of work	Helps manage social relationships	Have the desire to share			Spreading useful information to others
574	264	3	3	3	3	4	4	2	1	1	1	1	1	2	1	1	1	1	1	2	4	3	4	4	3	4	4	2	2	1	3	3	4		less feedback from friends			Lack of interesting topics	Lack of sharing			Positive feedback from friends			Helps manage social relationships	Have the desire to share
575	264	5	5	5	5	5	5	5	1	1	1	1	1	1	1	1	1	1	1	1	5	5	5	5	5	5	5	5	5	5	5	5	5	Worry about privacy leaks		fear of public pressure	Worry about social relationship pressure					Positive feedback from friends	Get social support	Contribute to the advancement of work
576	263	4	5	3	4	5	4	4	1	1	1	1	1	1	1	1	1	1	1	2	4	4	5	5	4	5	4	2	3	2	4	5	4	Worry about privacy leaks	less feedback from friends			Lack of interesting topics		Less use of social media			Get social support		Helps manage social relationships			Help others understand me	Spreading useful information to others
577	262	5	5	5	5	5	5	5	1	1	1	1	1	1	1	1	1	1	1	1	5	5	5	5	5	5	5	5	5	5	5	5	5	Worry about privacy leaks				Lack of interesting topics				Positive feedback from friends			Helps manage social relationships
578	262	5	4	3	5	3	4	4	1	1	1	2	2	1	1	1	1	1	1	1	5	4	5	5	4	5	4	5	4	5	5	5	5	Worry about privacy leaks	less feedback from friends	fear of public pressure								Contribute to the advancement of work	Helps manage social relationships
579	262	4	4	3	3	4	3	4	1	1	1	1	1	1	2	2	2	2	2	1	4	4	3	4	4	4	4	4	4	4	4	4	4	Worry about privacy leaks		fear of public pressure			Lack of sharing		Frequent sharing is childish	Positive feedback from friends		Contribute to the advancement of work			Emotions are rich and need to be vented		Spreading useful information to others
580	262	4	4	4	4	4	2	4	1	2	2	1	2	1	1	1	2	2	2	2	4	3	2	4	4	3	4	4	3	4	4	3	3			fear of public pressure	Worry about social relationship pressure		Lack of sharing	Less use of social media			Get social support		Helps manage social relationships	Have the desire to share
581	262	5	3	4	2	2	5	2	2	1	1	1	2	1	1	1	1	1	1	1	3	2	3	3	2	3	3	2	2	2	2	2	3	Worry about privacy leaks	less feedback from friends	fear of public pressure	Worry about social relationship pressure	Lack of interesting topics	Lack of sharing				Get social support		Helps manage social relationships	Have the desire to share
582	261	5	5	5	5	5	5	5	1	1	1	1	1	1	1	1	1	1	1	1	5	5	5	5	5	5	5	5	5	5	5	5	5	Worry about privacy leaks	less feedback from friends	fear of public pressure						Positive feedback from friends	Get social support	Contribute to the advancement of work	Helps manage social relationships
583	261	4	4	3	3	4	3	4	1	1	1	1	1	1	2	2	2	2	2	1	4	4	3	4	4	4	3	4	4	4	4	4	4	Worry about privacy leaks		fear of public pressure			Lack of sharing		Frequent sharing is childish	Positive feedback from friends		Contribute to the advancement of work			Emotions are rich and need to be vented		Spreading useful information to others
584	260	2	3	2	3	3	4	2	1	2	1	2	2	2	1	1	1	1	1	1	4	2	4	2	4	2	3	2	4	3	3	2	4	Worry about privacy leaks								Positive feedback from friends	Get social support			Have the desire to share
585	259	5	5	3	4	5	5	5	1	1	1	1	1	1	1	1	1	1	1	2	4	4	5	5	5	4	4	2	2	2	4	4	5				Worry about social relationship pressure	Lack of interesting topics								Have the desire to share
586	258	4	5	4	3	1	2	1	1	1	1	1	1	2	1	1	1	1	1	2	4	3	3	4	4	4	3	5	4	5	3	3	2	Worry about privacy leaks									Get social support	Contribute to the advancement of work				Help others understand me
587	258	3	3	3	3	3	3	3	1	1	1	1	1	1	1	1	1	1	1	1	2	1	1	1	1	1	1	5	5	5	1	1	1	Worry about privacy leaks								Positive feedback from friends
588	257	1	1	1	1	1	1	1	1	1	2	1	2	1	1	1	1	2	2	1	1	1	1	1	1	1	1	1	1	1	1	1	1					Lack of interesting topics					Get social support
589	257	5	5	5	5	5	5	3	1	1	1	1	1	1	1	1	1	1	1	2	4	4	4	4	4	4	5	3	3	3	4	4	4	Worry about privacy leaks								Positive feedback from friends
590	256	4	4	4	4	4	4	4	1	1	1	1	1	1	1	1	2	1	1	2	4	4	4	4	4	4	4	4	4	4	4	4	4		less feedback from friends	fear of public pressure							Get social support
591	256	4	3	3	4	4	3	3	1	1	2	1	1	2	1	1	1	2	2	2	4	3	4	4	4	4	5	4	4	3	4	5	4		less feedback from friends			Lack of interesting topics					Get social support				Emotions are rich and need to be vented
592	256	3	2	4	3	4	2	1	2	1	1	2	1	2	2	1	1	1	2	1	3	2	2	4	3	4	3	4	4	4	3	2	2	Worry about privacy leaks		fear of public pressure	Worry about social relationship pressure	Lack of interesting topics	Lack of sharing	Less use of social media	Frequent sharing is childish	Positive feedback from friends		Contribute to the advancement of work	Helps manage social relationships	Have the desire to share	Emotions are rich and need to be vented	Help others understand me	Spreading useful information to others
593	255	5	4	5	5	5	4	5	1	1	1	1	1	1	1	1	1	1	1	2	5	4	5	5	5	5	5	5	4	2	5	5	5		less feedback from friends		Worry about social relationship pressure			Less use of social media				Contribute to the advancement of work	Helps manage social relationships	Have the desire to share
594	254	5	5	5	5	5	5	2	1	1	1	1	1	1	1	1	1	1	1	2	5	5	5	5	3	5	5	1	1	1	5	5	5	Worry about privacy leaks		fear of public pressure			Lack of sharing			Positive feedback from friends	Get social support	Contribute to the advancement of work	Helps manage social relationships	Have the desire to share
595	254	2	3	1	2	3	3	1	2	1	1	2	2	1	1	1	1	2	2	1	3	3	3	3	3	3	3	2	3	3	4	2	4		less feedback from friends	fear of public pressure	Worry about social relationship pressure					Positive feedback from friends	Get social support		Helps manage social relationships
596	253	3	4	1	1	1	2	4	2	2	2	2	2	2	2	2	1	2	2	1	4	3	4	5	4	3	4	2	3	4	2	3	3	Worry about privacy leaks		fear of public pressure			Lack of sharing		Frequent sharing is childish	Positive feedback from friends					Emotions are rich and need to be vented		Spreading useful information to others
597	252	5	5	5	5	5	5	5	1	1	1	1	1	1	1	1	1	1	1	1	5	5	5	5	5	5	5	5	5	5	5	5	5		less feedback from friends	fear of public pressure	Worry about social relationship pressure					Positive feedback from friends	Get social support	Contribute to the advancement of work
598	251	5	5	5	5	5	5	5	1	1	1	1	1	1	1	1	1	1	1	1	5	5	5	5	5	5	5	5	5	5	5	5	5	Worry about privacy leaks			Worry about social relationship pressure						Get social support	Contribute to the advancement of work	Helps manage social relationships
599	250	4	4	5	3	4	5	4	1	1	2	1	1	1	1	2	1	1	1	1	3	3	4	3	4	3	4	3	4	4	4	3	4		less feedback from friends	fear of public pressure				Less use of social media				Contribute to the advancement of work	Helps manage social relationships	Have the desire to share	Emotions are rich and need to be vented	Help others understand me
600	249	5	5	4	4	5	5	4	1	1	1	1	1	1	1	1	1	1	1	2	5	5	4	4	5	5	4	4	3	4	5	5	4		less feedback from friends		Worry about social relationship pressure					Positive feedback from friends			Helps manage social relationships
601	247	1	1	1	1	1	1	1	2	1	1	1	2	2	2	2	1	2	1	1	3	4	3	4	1	1	1	5	5	5	4	4	1	Worry about privacy leaks					Lack of sharing	Less use of social media	Frequent sharing is childish						Emotions are rich and need to be vented		Spreading useful information to others
602	247	4	4	3	3	4	3	4	1	1	1	1	1	1	2	2	2	1	2	1	4	4	3	4	4	4	4	4	4	4	4	4	4	Worry about privacy leaks		fear of public pressure		Lack of interesting topics			Frequent sharing is childish	Positive feedback from friends		Contribute to the advancement of work			Emotions are rich and need to be vented		Spreading useful information to others
603	247	3	3	3	3	3	3	3	1	1	1	1	1	1	1	1	1	1	1	1	3	3	3	3	3	3	3	3	3	3	3	3	3		less feedback from friends							Positive feedback from friends
604	245	1	1	1	1	1	1	1	1	2	1	1	2	2	2	1	1	2	1	1	2	1	1	4	1	1	1	5	5	5	1	1	1	Worry about privacy leaks			Worry about social relationship pressure				Frequent sharing is childish		Get social support	Contribute to the advancement of work					Spreading useful information to others
605	244	5	5	5	5	5	5	5	1	1	1	1	1	1	1	1	1	1	1	2	5	5	5	5	5	5	5	1	1	1	5	5	5					Lack of interesting topics				Positive feedback from friends	Get social support	Contribute to the advancement of work	Helps manage social relationships	Have the desire to share	Emotions are rich and need to be vented	Help others understand me	Spreading useful information to others
606	244	1	3	2	3	1	1	1	2	2	2	2	2	2	1	2	2	1	1	1	3	3	3	3	3	3	3	3	3	2	2	3	3	Worry about privacy leaks											Helps manage social relationships		Emotions are rich and need to be vented
607	244	3	3	4	3	5	4	2	1	1	1	1	1	1	1	1	1	1	1	2	4	3	4	4	4	4	4	3	4	4	3	4	4	Worry about privacy leaks							Frequent sharing is childish				Helps manage social relationships		Emotions are rich and need to be vented
608	243	4	5	4	4	5	5	5	1	1	1	1	1	1	1	1	1	1	1	1	4	5	5	4	5	5	5	1	1	1	5	5	5			fear of public pressure	Worry about social relationship pressure							Contribute to the advancement of work	Helps manage social relationships				Spreading useful information to others
609	242	5	2	3	3	2	3	2	1	1	1	1	1	1	1	1	1	1	1	2	5	5	5	5	5	5	5	1	1	1	5	5	5				Worry about social relationship pressure					Positive feedback from friends						Help others understand me
610	240	5	1	1	1	1	1	5	2	1	2	2	2	2	1	1	2	2	2	1	5	5	5	5	1	1	1	1	1	1	1	1	1	Worry about privacy leaks															Spreading useful information to others
611	239	1	4	4	2	4	3	1	2	2	2	2	2	2	2	2	1	2	2	1	4	3	2	4	4	4	4	3	3	3	4	4	4	Worry about privacy leaks		fear of public pressure			Lack of sharing		Frequent sharing is childish	Positive feedback from friends	Get social support			Have the desire to share	Emotions are rich and need to be vented	Help others understand me
612	239	4	4	3	3	2	3	3	1	1	1	1	1	1	1	1	1	1	1	1	5	5	5	5	5	5	5	5	5	5	5	5	5					Lack of interesting topics		Less use of social media				Contribute to the advancement of work	Helps manage social relationships			Help others understand me
613	239	5	4	5	5	4	3	4	2	1	1	1	1	1	1	1	1	1	1	1	5	3	5	5	4	4	4	5	5	4	5	5	4		less feedback from friends	fear of public pressure	Worry about social relationship pressure						Get social support		Helps manage social relationships
614	238	5	3	4	3	3	5	3	2	2	1	2	2	2	1	1	1	2	1	1	3	5	5	4	3	4	4	4	3	4	4	4	3	Worry about privacy leaks		fear of public pressure	Worry about social relationship pressure					Positive feedback from friends	Get social support		Helps manage social relationships			Help others understand me
615	238	4	3	4	2	3	2	1	1	1	1	1	1	2	1	1	1	1	2	1	4	3	4	4	4	3	4	2	2	3	4	3	2	Worry about privacy leaks				Lack of interesting topics						Contribute to the advancement of work	Helps manage social relationships		Emotions are rich and need to be vented
616	237	1	1	1	1	1	1	1	1	1	1	1	1	1	1	1	1	1	1	2	3	1	1	1	1	1	1	5	5	5	1	1	1	Worry about privacy leaks	less feedback from friends	fear of public pressure	Worry about social relationship pressure	Lack of interesting topics	Lack of sharing	Less use of social media	Frequent sharing is childish	Positive feedback from friends	Get social support	Contribute to the advancement of work	Helps manage social relationships	Have the desire to share	Emotions are rich and need to be vented	Help others understand me	Spreading useful information to others
617	234	4	3	3	3	2	4	3	2	1	1	2	2	2	1	1	2	1	1	2	4	3	4	4	4	4	4	3	3	3	4	4	3	Worry about privacy leaks				Lack of interesting topics			Frequent sharing is childish	Positive feedback from friends			Helps manage social relationships			Help others understand me
618	234	3	3	4	2	4	2	3	1	1	1	1	2	1	1	2	1	1	1	2	4	4	4	4	4	4	4	3	3	3	4	3	3			fear of public pressure								Contribute to the advancement of work	Helps manage social relationships				Spreading useful information to others
619	233	2	1	2	1	3	1	1	2	2	2	2	2	2	2	1	2	2	1	1	3	1	1	1	3	3	2	4	4	4	3	3	4		less feedback from friends			Lack of interesting topics	Lack of sharing			Positive feedback from friends			Helps manage social relationships
620	232	4	3	4	4	5	5	5	1	1	1	1	1	1	1	1	1	1	1	1	4	4	3	5	4	4	5	4	3	4	4	4	4		less feedback from friends			Lack of interesting topics						Contribute to the advancement of work		Have the desire to share
621	232	3	2	3	4	3	4	2	2	1	1	1	1	1	1	1	1	1	1	1	3	4	2	3	3	4	4	3	2	4	3	3	3	Worry about privacy leaks			Worry about social relationship pressure						Get social support	Contribute to the advancement of work		Have the desire to share
622	232	2	2	2	3	2	4	4	1	1	1	1	1	1	1	1	1	1	1	1	2	3	3	3	2	3	3	3	3	3	2	3	3	Worry about privacy leaks		fear of public pressure	Worry about social relationship pressure					Positive feedback from friends		Contribute to the advancement of work	Helps manage social relationships			Help others understand me
623	232	5	4	4	3	4	5	4	2	2	2	2	2	2	1	2	1	1	2	1	4	4	5	5	5	5	5	5	4	5	5	5	5	Worry about privacy leaks	less feedback from friends	fear of public pressure	Worry about social relationship pressure	Lack of interesting topics	Lack of sharing	Less use of social media	Frequent sharing is childish	Positive feedback from friends	Get social support	Contribute to the advancement of work	Helps manage social relationships	Have the desire to share	Emotions are rich and need to be vented	Help others understand me	Spreading useful information to others
624	231	3	3	3	3	3	3	5	1	1	1	1	1	1	1	1	1	1	1	1	4	4	4	4	4	4	5	3	3	3	4	4	4			fear of public pressure	Worry about social relationship pressure	Lack of interesting topics				Positive feedback from friends	Get social support		Helps manage social relationships	Have the desire to share
625	231	4	5	5	4	4	5	3	2	1	1	1	1	1	1	1	1	1	1	2	5	5	4	4	5	4	5	4	4	4	5	5	5	Worry about privacy leaks					Lack of sharing					Contribute to the advancement of work			Emotions are rich and need to be vented
626	230	4	5	5	4	5	5	5	2	1	1	1	2	1	1	1	1	1	1	2	5	5	5	5	5	5	5	5	5	5	5	5	4	Worry about privacy leaks	less feedback from friends		Worry about social relationship pressure					Positive feedback from friends		Contribute to the advancement of work		Have the desire to share
627	230	1	3	5	1	5	5	5	1	1	1	1	1	1	1	1	1	1	1	1	5	5	5	5	5	5	5	5	5	5	5	5	5					Lack of interesting topics	Lack of sharing				Get social support		Helps manage social relationships	Have the desire to share		Help others understand me
628	230	3	3	3	4	2	2	3	2	2	2	2	2	1	1	2	2	2	2	1	2	2	1	1	1	1	2	4	5	5	1	1	1	Worry about privacy leaks		fear of public pressure	Worry about social relationship pressure					Positive feedback from friends	Get social support	Contribute to the advancement of work	Helps manage social relationships
629	229	4	5	4	5	5	4	2	1	1	1	1	1	1	1	1	1	1	1	2	4	5	4	4	4	5	5	2	1	1	4	5	4	Worry about privacy leaks								Positive feedback from friends	Get social support		Helps manage social relationships
630	229	5	5	5	5	5	5	5	1	1	1	1	1	1	1	1	1	1	1	2	4	5	5	4	5	5	5	3	3	3	5	5	5		less feedback from friends			Lack of interesting topics			Frequent sharing is childish	Positive feedback from friends	Get social support		Helps manage social relationships			Help others understand me
631	229	5	2	4	4	3	5	1	1	1	1	1	1	1	1	1	1	1	1	2	4	4	5	4	5	4	5	3	2	2	4	4	4	Worry about privacy leaks				Lack of interesting topics							Helps manage social relationships	Have the desire to share			Spreading useful information to others
632	229	5	5	5	5	5	5	5	1	1	1	1	1	1	1	1	1	1	1	1	5	5	5	5	5	5	5	5	5	5	5	5	5				Worry about social relationship pressure						Get social support						Spreading useful information to others
633	228	4	4	5	4	4	5	4	1	1	1	1	1	1	1	1	1	1	1	2	5	4	4	5	4	4	4	2	2	2	4	5	4	Worry about privacy leaks		fear of public pressure		Lack of interesting topics					Get social support	Contribute to the advancement of work		Have the desire to share	Emotions are rich and need to be vented	Help others understand me	Spreading useful information to others
634	228	5	5	5	5	5	5	5	1	1	2	1	1	1	1	1	1	1	1	1	5	5	5	5	5	5	5	5	5	5	5	5	3	Worry about privacy leaks								Positive feedback from friends
635	226	4	3	4	5	4	4	3	1	1	1	1	1	1	1	1	1	1	1	2	4	4	5	5	4	5	5	2	1	2	4	4	5	Worry about privacy leaks		fear of public pressure		Lack of interesting topics				Positive feedback from friends		Contribute to the advancement of work	Helps manage social relationships		Emotions are rich and need to be vented
636	226	4	5	4	2	3	4	1	2	1	1	2	2	2	1	1	1	1	1	2	4	5	4	5	4	5	3	4	5	4	5	4	4	Worry about privacy leaks		fear of public pressure	Worry about social relationship pressure					Positive feedback from friends				Have the desire to share			Spreading useful information to others
637	225	5	4	4	3	5	5	3	2	2	2	2	2	2	1	1	1	1	1	1	4	5	4	5	4	5	4	5	4	5	4	5	4	Worry about privacy leaks	less feedback from friends	fear of public pressure	Worry about social relationship pressure	Lack of interesting topics	Lack of sharing	Less use of social media	Frequent sharing is childish		Get social support		Helps manage social relationships	Have the desire to share	Emotions are rich and need to be vented	Help others understand me	Spreading useful information to others
638	224	5	2	5	1	2	4	3	2	1	1	2	2	1	1	1	1	2	2	1	4	3	4	3	4	3	4	5	3	2	4	3	3	Worry about privacy leaks					Lack of sharing		Frequent sharing is childish		Get social support	Contribute to the advancement of work					Spreading useful information to others
639	223	2	5	4	2	2	3	1	1	1	1	1	1	1	1	1	1	1	1	1	3	3	3	3	3	3	3	3	3	3	3	3	3	Worry about privacy leaks		fear of public pressure	Worry about social relationship pressure				Frequent sharing is childish	Positive feedback from friends	Get social support	Contribute to the advancement of work	Helps manage social relationships		Emotions are rich and need to be vented
640	220	3	4	3	1	3	3	1	2	2	1	1	1	2	1	1	1	1	1	2	3	2	3	3	3	4	4	3	3	3	3	2	2	Worry about privacy leaks			Worry about social relationship pressure				Frequent sharing is childish	Positive feedback from friends				Have the desire to share	Emotions are rich and need to be vented
641	219	2	2	2	2	2	4	1	1	1	1	1	1	1	1	1	1	1	1	2	2	3	3	3	3	3	3	4	4	4	4	3	3	Worry about privacy leaks		fear of public pressure	Worry about social relationship pressure					Positive feedback from friends		Contribute to the advancement of work	Helps manage social relationships	Have the desire to share	Emotions are rich and need to be vented		Spreading useful information to others
642	219	4	4	4	4	4	4	4	2	2	1	1	2	2	1	1	1	2	2	2	3	3	3	3	3	3	3	3	3	3	3	3	3					Lack of interesting topics	Lack of sharing		Frequent sharing is childish	Positive feedback from friends			Helps manage social relationships	Have the desire to share
643	217	4	3	5	5	4	5	3	1	1	1	1	1	1	1	1	1	2	1	1	4	3	4	4	4	4	4	4	4	5	4	3	4		less feedback from friends			Lack of interesting topics					Get social support		Helps manage social relationships
644	217	5	4	2	4	4	3	4	1	1	1	1	1	1	1	1	1	1	1	2	4	5	5	5	5	4	5	2	2	3	5	4	4		less feedback from friends			Lack of interesting topics				Positive feedback from friends			Helps manage social relationships	Have the desire to share	Emotions are rich and need to be vented	Help others understand me
645	217	5	5	5	5	5	5	5	1	1	1	1	1	1	1	1	1	1	1	1	5	5	5	5	5	5	5	5	5	5	5	5	5	Worry about privacy leaks		fear of public pressure							Get social support		Helps manage social relationships
646	216	5	5	5	5	5	5	5	1	1	1	1	1	1	1	1	1	1	1	1	5	5	5	5	5	5	5	5	5	5	5	5	5		less feedback from friends	fear of public pressure	Worry about social relationship pressure	Lack of interesting topics				Positive feedback from friends	Get social support	Contribute to the advancement of work	Helps manage social relationships		Emotions are rich and need to be vented
647	216	5	5	5	5	5	5	5	1	1	1	1	1	1	1	1	1	1	1	1	5	5	5	5	5	5	5	5	5	5	5	5	5	Worry about privacy leaks	less feedback from friends	fear of public pressure	Worry about social relationship pressure	Lack of interesting topics				Positive feedback from friends		Contribute to the advancement of work	Helps manage social relationships	Have the desire to share
648	214	4	3	4	3	4	3	3	1	1	1	1	1	1	1	1	1	1	1	1	4	4	5	4	4	5	4	5	4	4	4	5	4	Worry about privacy leaks		fear of public pressure	Worry about social relationship pressure		Lack of sharing				Get social support		Helps manage social relationships		Emotions are rich and need to be vented
649	214	5	5	5	5	5	5	5	1	1	1	1	1	1	1	1	1	1	1	1	5	5	5	5	5	4	5	5	5	5	4	5	5		less feedback from friends		Worry about social relationship pressure	Lack of interesting topics	Lack of sharing				Get social support	Contribute to the advancement of work	Helps manage social relationships	Have the desire to share	Emotions are rich and need to be vented
650	214	5	5	5	5	5	5	5	1	1	1	1	1	1	1	1	1	1	1	1	5	4	5	4	5	4	5	4	5	4	5	4	5		less feedback from friends		Worry about social relationship pressure		Lack of sharing				Get social support			Have the desire to share	Emotions are rich and need to be vented
651	214	5	5	4	4	5	5	4	1	1	1	1	1	1	1	1	1	1	1	2	4	5	5	4	5	5	5	3	3	4	5	5	4				Worry about social relationship pressure					Positive feedback from friends		Contribute to the advancement of work			Emotions are rich and need to be vented	Help others understand me
652	214	4	4	3	4	3	3	2	1	1	2	1	1	1	1	1	1	1	1	1	4	4	4	4	4	4	4	3	3	3	4	4	4	Worry about privacy leaks		fear of public pressure	Worry about social relationship pressure	Lack of interesting topics				Positive feedback from friends	Get social support	Contribute to the advancement of work	Helps manage social relationships		Emotions are rich and need to be vented	Help others understand me
653	212	4	5	5	4	5	5	5	1	1	1	1	1	1	1	1	1	1	1	1	5	5	5	5	5	5	5	5	5	5	5	5	5	Worry about privacy leaks		fear of public pressure	Worry about social relationship pressure						Get social support			Have the desire to share	Emotions are rich and need to be vented		Spreading useful information to others
654	212	4	5	4	3	4	3	4	1	1	1	1	1	1	1	1	1	1	1	1	4	5	4	4	4	5	4	2	1	2	4	5	4				Worry about social relationship pressure	Lack of interesting topics					Get social support			Have the desire to share		Help others understand me
655	211	5	4	4	5	4	5	3	1	1	1	1	1	1	1	1	1	1	1	2	5	4	4	4	5	4	5	1	1	1	5	4	5		less feedback from friends											Have the desire to share	Emotions are rich and need to be vented	Help others understand me	Spreading useful information to others
656	211	4	3	4	3	4	5	2	1	1	1	1	1	1	1	1	1	1	1	2	4	5	5	4	4	5	4	4	4	4	4	5	4	Worry about privacy leaks		fear of public pressure	Worry about social relationship pressure		Lack of sharing				Get social support		Helps manage social relationships	Have the desire to share		Help others understand me
657	211	4	5	3	4	5	4	5	1	1	1	1	1	1	1	1	1	1	1	1	5	5	5	5	5	5	5	5	5	1	4	5	5	Worry about privacy leaks		fear of public pressure		Lack of interesting topics					Get social support		Helps manage social relationships			Help others understand me
658	211	4	5	4	3	3	4	3	2	2	2	1	1	1	1	1	1	1	1	2	4	3	4	4	4	3	4	4	5	3	4	3	4	Worry about privacy leaks			Worry about social relationship pressure				Frequent sharing is childish	Positive feedback from friends			Helps manage social relationships	Have the desire to share
659	210	4	5	4	5	4	4	4	1	1	1	1	1	1	1	1	1	1	1	2	4	3	4	5	3	4	5	2	3	2	4	5	3			fear of public pressure		Lack of interesting topics				Positive feedback from friends			Helps manage social relationships
660	210	5	4	4	4	5	4	4	1	1	1	1	2	1	1	1	1	1	1	1	5	4	4	3	4	4	3	4	4	4	4	3	3		less feedback from friends		Worry about social relationship pressure						Get social support		Helps manage social relationships
661	210	2	2	2	2	3	3	2	1	1	1	1	1	2	2	1	1	2	2	1	4	4	4	4	4	4	4	2	2	2	4	4	4			fear of public pressure	Worry about social relationship pressure	Lack of interesting topics	Lack of sharing	Less use of social media		Positive feedback from friends	Get social support	Contribute to the advancement of work	Helps manage social relationships
662	210	2	4	4	4	4	3	2	1	1	1	1	1	1	1	1	1	1	1	1	4	4	3	4	4	3	3	4	3	4	4	3	4		less feedback from friends		Worry about social relationship pressure	Lack of interesting topics	Lack of sharing				Get social support	Contribute to the advancement of work		Have the desire to share		Help others understand me
663	210	4	4	3	3	4	3	4	1	1	2	1	1	1	1	1	1	1	1	1	3	3	3	3	4	4	4	4	4	4	4	4	4		less feedback from friends	fear of public pressure			Lack of sharing			Positive feedback from friends		Contribute to the advancement of work	Helps manage social relationships			Help others understand me
664	210	4	4	3	3	4	3	4	1	1	1	1	1	1	1	1	1	1	1	1	3	3	3	3	4	4	4	4	4	4	4	4	4		less feedback from friends	fear of public pressure						Positive feedback from friends			Helps manage social relationships	Have the desire to share		Help others understand me
665	209	4	4	3	3	4	3	4	1	1	1	1	1	1	1	1	1	1	1	1	3	3	3	3	4	4	4	4	4	3	4	4	4	Worry about privacy leaks						Less use of social media				Contribute to the advancement of work
666	208	4	3	5	2	4	5	1	2	1	2	1	1	1	1	1	2	1	1	1	4	3	5	3	4	5	4	2	4	3	5	4	3					Lack of interesting topics		Less use of social media			Get social support		Helps manage social relationships
667	207	1	1	1	1	1	1	1	1	1	1	1	1	1	2	2	1	1	1	2	1	1	1	1	1	1	1	1	1	1	1	1	1							Less use of social media		Positive feedback from friends
668	206	4	4	5	3	4	4	3	1	1	1	1	1	2	1	1	1	1	1	1	4	4	3	4	3	5	4	4	4	4	4	4	4			fear of public pressure							Get social support
669	205	4	3	5	4	4	3	2	1	1	1	1	2	1	1	1	1	1	1	2	4	3	3	4	4	3	3	2	3	4	4	3	3	Worry about privacy leaks		fear of public pressure						Positive feedback from friends			Helps manage social relationships		Emotions are rich and need to be vented
670	204	4	3	4	3	4	4	2	1	1	1	1	1	1	1	1	1	1	1	2	4	4	5	5	5	5	5	3	3	2	5	5	5	Worry about privacy leaks		fear of public pressure		Lack of interesting topics						Contribute to the advancement of work			Emotions are rich and need to be vented
671	204	4	3	5	4	3	4	4	1	1	1	1	1	1	1	1	1	1	1	2	4	4	3	3	4	4	4	2	2	3	4	4	4	Worry about privacy leaks		fear of public pressure		Lack of interesting topics				Positive feedback from friends	Get social support	Contribute to the advancement of work	Helps manage social relationships		Emotions are rich and need to be vented		Spreading useful information to others
672	204	4	4	5	5	5	5	5	1	1	1	1	1	1	1	1	1	1	1	1	5	5	5	5	5	4	4	5	5	5	4	4	5	Worry about privacy leaks	less feedback from friends	fear of public pressure	Worry about social relationship pressure	Lack of interesting topics	Lack of sharing	Less use of social media	Frequent sharing is childish	Positive feedback from friends		Contribute to the advancement of work	Helps manage social relationships		Emotions are rich and need to be vented
673	204	4	5	5	3	4	4	1	1	1	1	1	1	2	1	1	1	1	2	2	5	3	4	4	5	5	5	2	1	2	5	5	5	Worry about privacy leaks		fear of public pressure			Lack of sharing					Contribute to the advancement of work	Helps manage social relationships		Emotions are rich and need to be vented	Help others understand me
674	204	5	5	5	5	4	5	5	1	1	1	1	1	1	1	1	2	1	2	1	5	5	5	5	5	5	5	5	5	5	5	5	5	Worry about privacy leaks		fear of public pressure	Worry about social relationship pressure					Positive feedback from friends	Get social support	Contribute to the advancement of work
675	203	5	5	5	5	5	5	5	1	1	1	1	1	1	1	1	1	1	1	1	5	5	5	5	5	5	5	5	5	5	5	5	5	Worry about privacy leaks	less feedback from friends	fear of public pressure		Lack of interesting topics	Lack of sharing	Less use of social media					Helps manage social relationships	Have the desire to share	Emotions are rich and need to be vented	Help others understand me
676	202	4	5	4	3	5	5	2	1	1	1	1	1	1	1	1	1	1	1	1	5	5	5	5	5	5	5	5	5	5	5	5	5		less feedback from friends	fear of public pressure	Worry about social relationship pressure	Lack of interesting topics					Get social support	Contribute to the advancement of work	Helps manage social relationships	Have the desire to share	Emotions are rich and need to be vented
677	202	5	5	5	5	5	5	5	1	1	1	1	1	1	1	1	1	1	1	1	5	5	5	5	5	5	5	5	5	5	5	5	5								Frequent sharing is childish			Contribute to the advancement of work	Helps manage social relationships
678	201	4	3	4	2	2	3	1	1	1	1	1	1	1	1	1	1	1	1	1	3	3	3	3	3	4	3	3	3	4	4	4	3	Worry about privacy leaks		fear of public pressure	Worry about social relationship pressure					Positive feedback from friends		Contribute to the advancement of work
679	199	5	5	5	4	4	4	3	1	1	1	1	1	1	1	1	1	1	1	1	5	4	4	3	4	3	4	3	4	3	4	4	3	Worry about privacy leaks	less feedback from friends	fear of public pressure							Get social support		Helps manage social relationships	Have the desire to share
680	198	5	5	5	5	5	5	5	1	1	1	1	1	1	1	1	1	1	1	1	5	5	5	5	5	5	5	5	5	5	5	5	5	Worry about privacy leaks			Worry about social relationship pressure					Positive feedback from friends
681	198	4	4	3	4	5	4	5	1	1	1	1	1	1	1	1	1	1	1	2	4	4	5	4	4	5	4	2	2	1	4	5	4			fear of public pressure		Lack of interesting topics						Contribute to the advancement of work			Emotions are rich and need to be vented
682	198	5	5	5	5	5	5	5	1	2	1	1	1	1	1	1	1	1	1	1	5	5	5	5	5	4	4	5	5	5	5	4	4	Worry about privacy leaks		fear of public pressure	Worry about social relationship pressure					Positive feedback from friends		Contribute to the advancement of work
683	197	5	5	5	5	5	5	5	2	1	1	1	1	1	1	1	1	1	1	1	5	5	5	5	5	5	5	5	5	5	5	5	5		less feedback from friends	fear of public pressure		Lack of interesting topics		Less use of social media			Get social support		Helps manage social relationships			Help others understand me
684	197	5	5	4	2	5	5	2	1	1	1	2	2	1	1	1	2	2	2	2	5	5	4	4	5	4	4	5	4	3	5	3	5	Worry about privacy leaks			Worry about social relationship pressure			Less use of social media		Positive feedback from friends			Helps manage social relationships			Help others understand me
685	197	4	4	3	2	5	3	3	1	1	1	1	1	2	2	2	2	1	1	1	4	3	4	4	4	5	3	2	3	4	4	4	3		less feedback from friends		Worry about social relationship pressure		Lack of sharing			Positive feedback from friends			Helps manage social relationships		Emotions are rich and need to be vented	Help others understand me
686	197	4	3	4	4	4	5	4	1	1	1	1	1	1	1	1	1	1	1	1	5	5	4	5	5	4	5	5	4	4	4	4	4			fear of public pressure							Get social support		Helps manage social relationships
687	197	4	4	4	4	4	4	4	1	1	1	1	1	1	1	1	1	1	1	1	4	4	4	4	4	4	4	4	4	4	4	4	4	Worry about privacy leaks	less feedback from friends	fear of public pressure	Worry about social relationship pressure					Positive feedback from friends	Get social support		Helps manage social relationships	Have the desire to share
688	197	2	2	2	3	2	3	1	2	2	2	1	1	2	1	1	1	2	2	1	2	2	3	1	2	2	2	1	2	1	1	2	1	Worry about privacy leaks	less feedback from friends	fear of public pressure	Worry about social relationship pressure	Lack of interesting topics	Lack of sharing	Less use of social media	Frequent sharing is childish	Positive feedback from friends			Helps manage social relationships		Emotions are rich and need to be vented	Help others understand me
689	196	4	5	4	4	4	3	4	1	1	2	1	1	1	1	1	1	1	1	1	4	3	4	4	3	4	4	4	3	4	4	5	4	Worry about privacy leaks				Lack of interesting topics					Get social support		Helps manage social relationships
690	196	1	1	1	1	1	1	3	1	1	1	1	1	2	1	1	1	2	2	1	3	3	3	3	3	3	3	3	3	3	3	3	3	Worry about privacy leaks														Help others understand me	Spreading useful information to others
691	196	5	5	5	5	5	5	5	1	1	1	1	1	1	1	1	1	1	1	1	5	5	5	5	5	5	5	5	5	5	5	5	5		less feedback from friends										Helps manage social relationships		Emotions are rich and need to be vented
692	195	5	5	5	5	5	5	5	1	1	1	1	1	1	1	1	1	1	1	1	5	5	5	5	5	5	5	5	5	5	5	5	5	Worry about privacy leaks	less feedback from friends	fear of public pressure	Worry about social relationship pressure					Positive feedback from friends	Get social support	Contribute to the advancement of work	Helps manage social relationships
693	195	4	4	5	4	5	3	3	1	1	1	1	1	1	1	1	1	1	1	2	3	4	4	5	5	4	4	3	4	4	4	5	4	Worry about privacy leaks			Worry about social relationship pressure						Get social support	Contribute to the advancement of work	Helps manage social relationships	Have the desire to share	Emotions are rich and need to be vented	Help others understand me	Spreading useful information to others
694	194	4	2	3	1	3	3	1	1	1	1	1	1	1	1	1	1	1	1	2	3	2	3	3	3	3	2	4	3	4	3	3	2	Worry about privacy leaks								Positive feedback from friends					Emotions are rich and need to be vented		Spreading useful information to others
695	193	3	1	2	3	5	3	1	2	1	2	1	2	2	1	2	1	1	2	1	5	2	1	5	3	2	2	4	3	3	3	5	1				Worry about social relationship pressure	Lack of interesting topics		Less use of social media		Positive feedback from friends				Have the desire to share	Emotions are rich and need to be vented	Help others understand me
696	191	3	3	3	3	2	3	2	2	1	2	1	1	1	1	1	1	2	1	2	3	3	3	3	3	3	3	3	3	3	3	3	3						Lack of sharing				Get social support
697	190	5	5	5	5	5	5	5	1	1	2	1	1	1	1	1	2	1	1	1	5	5	5	5	5	5	5	5	5	5	5	5	5		less feedback from friends	fear of public pressure	Worry about social relationship pressure		Lack of sharing			Positive feedback from friends					Emotions are rich and need to be vented
698	188	4	5	4	5	5	4	4	1	1	1	1	1	1	1	1	2	2	1	2	5	4	4	5	5	5	4	4	5	5	5	4	4			fear of public pressure	Worry about social relationship pressure			Less use of social media			Get social support		Helps manage social relationships	Have the desire to share
699	188	5	5	4	4	5	5	4	1	2	2	1	1	2	1	1	1	2	2	1	5	5	5	4	5	4	5	5	4	5	5	5	5	Worry about privacy leaks								Positive feedback from friends
700	187	4	4	3	3	4	3	3	1	1	1	1	1	2	1	1	1	1	2	2	3	4	3	3	3	3	4	1	2	2	3	3	3	Worry about privacy leaks	less feedback from friends							Positive feedback from friends			Helps manage social relationships
701	187	4	3	3	4	4	5	4	1	1	1	2	1	1	1	1	1	1	1	2	3	2	3	4	4	3	4	4	4	5	3	4	4	Worry about privacy leaks		fear of public pressure					Frequent sharing is childish		Get social support	Contribute to the advancement of work	Helps manage social relationships		Emotions are rich and need to be vented
702	186	5	5	5	5	5	5	5	1	1	2	1	1	1	1	1	2	1	1	1	5	4	4	4	5	4	4	5	4	4	5	4	5					Lack of interesting topics					Get social support
703	185	3	3	3	3	3	3	3	1	1	1	2	1	1	1	1	1	1	1	2	3	3	3	3	3	3	3	3	3	3	3	3	3	Worry about privacy leaks	less feedback from friends	fear of public pressure	Worry about social relationship pressure					Positive feedback from friends	Get social support	Contribute to the advancement of work
704	185	1	1	3	2	1	3	1	1	1	1	1	1	1	1	1	1	1	1	2	3	3	3	3	3	3	3	3	3	3	3	3	3	Worry about privacy leaks							Frequent sharing is childish				Helps manage social relationships	Have the desire to share	Emotions are rich and need to be vented
705	184	4	4	4	4	4	4	4	1	1	1	1	1	1	1	1	1	1	1	1	4	4	4	4	4	4	4	4	3	3	3	3	3	Worry about privacy leaks				Lack of interesting topics			Frequent sharing is childish	Positive feedback from friends		Contribute to the advancement of work	Helps manage social relationships	Have the desire to share	Emotions are rich and need to be vented
706	184	4	4	3	3	3	4	3	1	1	1	1	1	1	1	1	1	1	1	2	4	3	4	3	3	4	4	3	4	4	4	4	4		less feedback from friends									Contribute to the advancement of work
707	183	4	3	4	4	4	5	2	1	2	1	1	1	1	1	1	1	1	1	2	5	5	5	5	5	5	5	2	2	2	5	5	1				Worry about social relationship pressure	Lack of interesting topics		Less use of social media		Positive feedback from friends		Contribute to the advancement of work	Helps manage social relationships
708	183	5	3	4	4	4	5	4	1	1	1	1	1	1	1	1	1	1	1	1	5	4	3	4	5	3	3	4	3	4	3	4	4	Worry about privacy leaks		fear of public pressure				Less use of social media				Contribute to the advancement of work
709	182	2	2	1	2	1	2	1	1	1	1	1	1	1	1	2	1	1	2	2	5	3	3	3	2	4	4	4	4	4	3	4	3	Worry about privacy leaks	less feedback from friends	fear of public pressure	Worry about social relationship pressure					Positive feedback from friends	Get social support			Have the desire to share			Spreading useful information to others
710	182	3	3	2	3	3	4	2	2	2	2	1	1	2	1	1	1	2	1	1	3	3	2	2	3	3	4	3	3	2	4	3	4							Less use of social media		Positive feedback from friends			Helps manage social relationships		Emotions are rich and need to be vented
711	178	5	5	5	5	5	5	5	1	1	1	1	1	1	1	1	1	1	1	1	5	5	5	5	5	5	5	5	5	5	5	5	5	Worry about privacy leaks			Worry about social relationship pressure					Positive feedback from friends			Helps manage social relationships
712	177	5	5	2	4	5	4	5	1	1	1	1	1	1	1	1	1	1	1	2	5	5	5	4	5	4	5	5	4	5	5	4	5		less feedback from friends		Worry about social relationship pressure				Frequent sharing is childish	Positive feedback from friends		Contribute to the advancement of work			Emotions are rich and need to be vented
713	177	3	3	4	3	3	4	1	2	1	1	1	1	1	1	1	1	1	1	1	5	4	5	5	5	5	5	2	2	3	5	3	5	Worry about privacy leaks				Lack of interesting topics				Positive feedback from friends	Get social support		Helps manage social relationships
714	176	1	1	1	1	1	1	1	1	1	1	1	1	1	1	1	1	1	1	1	5	5	5	5	5	5	5	5	5	5	5	5	5	Worry about privacy leaks		fear of public pressure	Worry about social relationship pressure		Lack of sharing			Positive feedback from friends		Contribute to the advancement of work			Emotions are rich and need to be vented
715	174	5	4	4	4	5	3	2	2	1	1	1	2	2	1	1	1	2	1	2	4	4	4	4	3	4	5	2	3	3	4	4	3	Worry about privacy leaks					Lack of sharing		Frequent sharing is childish		Get social support		Helps manage social relationships		Emotions are rich and need to be vented
716	174	5	5	5	5	5	5	5	1	1	1	1	1	1	1	1	1	1	1	1	5	5	5	5	5	5	4	4	5	4	4	4	4	Worry about privacy leaks			Worry about social relationship pressure		Lack of sharing				Get social support		Helps manage social relationships
717	173	5	5	5	5	5	5	5	1	1	1	1	1	1	1	1	1	1	1	1	5	5	5	5	5	5	5	5	5	5	5	5	5	Worry about privacy leaks	less feedback from friends	fear of public pressure						Positive feedback from friends	Get social support	Contribute to the advancement of work	Helps manage social relationships	Have the desire to share
718	173	1	1	1	1	1	1	1	1	1	1	1	1	1	1	1	1	1	1	1	4	4	3	4	3	2	3	3	5	5	2	3	3		less feedback from friends					Less use of social media		Positive feedback from friends						Help others understand me	Spreading useful information to others
719	172	3	3	3	3	3	2	2	2	2	2	2	1	1	1	1	1	1	2	1	3	3	3	2	2	2	2	2	2	2	3	3	2	Worry about privacy leaks		fear of public pressure		Lack of interesting topics	Lack of sharing				Get social support		Helps manage social relationships		Emotions are rich and need to be vented
720	172	3	4	5	5	3	4	1	1	1	1	1	1	1	1	1	1	1	1	1	4	4	5	4	4	4	5	1	1	1	4	4	4								Frequent sharing is childish					Have the desire to share	Emotions are rich and need to be vented
721	171	4	3	3	4	3	3	3	1	2	2	1	2	1	1	1	1	2	1	1	4	3	3	3	4	3	4	4	3	4	3	3	4			fear of public pressure													Spreading useful information to others
722	171	3	4	5	4	4	5	4	1	1	1	1	1	1	1	1	1	1	1	1	4	5	4	4	3	5	4	4	3	5	4	3	5		less feedback from friends		Worry about social relationship pressure		Lack of sharing					Contribute to the advancement of work	Helps manage social relationships			Help others understand me
723	170	5	5	5	5	5	5	5	1	1	1	1	1	1	1	1	1	1	1	1	5	5	5	5	5	5	5	4	4	4	4	4	4	Worry about privacy leaks		fear of public pressure			Lack of sharing				Get social support			Have the desire to share	Emotions are rich and need to be vented
724	169	3	3	4	3	3	4	3	1	1	1	1	1	1	1	1	1	1	1	1	4	3	4	3	4	3	4	4	4	3	4	4	4		less feedback from friends	fear of public pressure	Worry about social relationship pressure	Lack of interesting topics						Contribute to the advancement of work	Helps manage social relationships		Emotions are rich and need to be vented
725	169	5	5	5	5	5	5	5	1	1	1	1	1	1	1	1	1	1	1	1	5	5	5	5	5	5	5	5	5	5	5	5	5		less feedback from friends	fear of public pressure	Worry about social relationship pressure	Lack of interesting topics				Positive feedback from friends	Get social support	Contribute to the advancement of work
726	169	3	4	5	4	4	5	5	1	1	1	1	1	1	1	1	1	1	1	1	5	5	5	5	5	5	5	5	5	5	5	5	5			fear of public pressure	Worry about social relationship pressure	Lack of interesting topics		Less use of social media		Positive feedback from friends		Contribute to the advancement of work	Helps manage social relationships		Emotions are rich and need to be vented	Help others understand me
727	168	5	4	5	5	4	5	5	1	1	1	2	2	1	2	1	1	1	1	1	5	4	4	4	5	5	4	4	5	5	5	5	5		less feedback from friends		Worry about social relationship pressure	Lack of interesting topics	Lack of sharing				Get social support	Contribute to the advancement of work		Have the desire to share
728	168	4	5	4	3	4	4	4	1	2	1	1	2	2	1	1	1	1	1	1	4	5	4	4	5	4	4	3	2	3	4	4	4	Worry about privacy leaks		fear of public pressure	Worry about social relationship pressure					Positive feedback from friends		Contribute to the advancement of work		Have the desire to share		Help others understand me
729	168	3	3	3	3	2	3	2	1	1	1	1	1	2	1	1	1	1	2	1	2	4	4	3	3	3	2	4	3	2	4	2	4	Worry about privacy leaks								Positive feedback from friends
730	168	3	1	1	1	1	1	1	1	2	1	2	1	2	1	1	1	1	2	1	3	3	3	3	3	4	3	4	3	3	3	4	3		less feedback from friends	fear of public pressure	Worry about social relationship pressure						Get social support			Have the desire to share		Help others understand me
731	167	4	3	2	1	4	3	1	1	1	1	1	1	1	1	1	1	1	1	1	5	2	4	4	5	3	4	2	1	1	4	4	5		less feedback from friends	fear of public pressure								Contribute to the advancement of work	Helps manage social relationships
732	166	4	4	4	4	4	3	3	2	1	2	2	1	1	1	1	1	2	2	1	5	4	4	4	5	5	3	3	5	4	4	5	4		less feedback from friends	fear of public pressure		Lack of interesting topics						Contribute to the advancement of work	Helps manage social relationships			Help others understand me
733	166	5	5	5	5	5	5	5	1	1	1	1	1	1	1	1	1	1	1	1	5	4	5	4	5	4	5	1	1	1	5	4	4				Worry about social relationship pressure	Lack of interesting topics		Less use of social media		Positive feedback from friends	Get social support	Contribute to the advancement of work	Helps manage social relationships	Have the desire to share	Emotions are rich and need to be vented	Help others understand me	Spreading useful information to others
734	165	5	4	5	4	5	4	5	1	1	1	1	1	1	1	1	1	1	1	1	5	4	5	4	5	4	5	4	5	4	5	4	5	Worry about privacy leaks	less feedback from friends		Worry about social relationship pressure								Helps manage social relationships		Emotions are rich and need to be vented		Spreading useful information to others
735	165	4	4	3	4	3	4	3	1	1	1	1	1	1	1	1	1	2	1	1	3	3	4	4	4	3	3	4	3	4	4	3	3		less feedback from friends										Helps manage social relationships
736	165	4	4	4	4	4	4	4	1	1	1	1	1	1	1	1	1	1	1	1	4	4	4	4	4	4	4	4	4	4	4	4	4	Worry about privacy leaks	less feedback from friends		Worry about social relationship pressure					Positive feedback from friends	Get social support	Contribute to the advancement of work	Helps manage social relationships
737	164	4	4	2	2	4	4	4	1	1	1	1	1	1	1	1	1	1	1	2	5	5	4	4	4	5	4	2	2	3	4	4	3		less feedback from friends			Lack of interesting topics						Contribute to the advancement of work		Have the desire to share
738	164	4	2	3	3	4	4	2	1	1	1	1	1	1	1	1	1	1	1	2	4	4	5	3	3	4	4	4	3	3	3	4	3		less feedback from friends		Worry about social relationship pressure		Lack of sharing				Get social support		Helps manage social relationships		Emotions are rich and need to be vented
739	164	4	3	4	3	4	3	5	2	1	2	2	2	2	1	1	1	1	1	1	4	4	3	3	4	3	3	4	5	3	4	3	4	Worry about privacy leaks	less feedback from friends	fear of public pressure	Worry about social relationship pressure	Lack of interesting topics	Lack of sharing	Less use of social media	Frequent sharing is childish	Positive feedback from friends	Get social support	Contribute to the advancement of work	Helps manage social relationships	Have the desire to share	Emotions are rich and need to be vented	Help others understand me	Spreading useful information to others
740	163	4	4	3	3	4	4	4	1	1	1	1	1	1	1	1	1	1	1	1	4	4	4	4	4	4	4	4	4	4	4	4	4	Worry about privacy leaks		fear of public pressure	Worry about social relationship pressure										Emotions are rich and need to be vented
741	163	5	5	5	5	5	5	5	1	1	1	1	1	1	1	1	1	1	1	1	5	5	5	5	5	5	5	5	5	5	5	5	5	Worry about privacy leaks	less feedback from friends		Worry about social relationship pressure	Lack of interesting topics	Lack of sharing				Get social support		Helps manage social relationships	Have the desire to share
742	163	4	3	4	4	4	3	3	1	1	1	1	1	1	1	1	1	1	1	2	3	4	3	4	4	5	4	3	2	3	4	4	3				Worry about social relationship pressure	Lack of interesting topics		Less use of social media		Positive feedback from friends			Helps manage social relationships	Have the desire to share	Emotions are rich and need to be vented
743	163	5	4	5	4	4	4	5	1	1	1	1	1	1	1	1	1	1	1	1	4	4	5	4	4	4	4	1	1	1	4	5	4				Worry about social relationship pressure			Less use of social media			Get social support	Contribute to the advancement of work		Have the desire to share
744	161	3	3	2	3	3	4	4	1	2	1	1	1	1	1	1	1	1	1	1	5	5	5	5	5	5	5	5	5	5	5	5	4	Worry about privacy leaks			Worry about social relationship pressure	Lack of interesting topics				Positive feedback from friends	Get social support	Contribute to the advancement of work	Helps manage social relationships
745	161	5	2	4	4	3	3	4	1	1	1	1	1	1	1	1	1	1	1	2	5	4	5	4	5	4	5	1	1	1	5	5	4	Worry about privacy leaks	less feedback from friends	fear of public pressure	Worry about social relationship pressure					Positive feedback from friends	Get social support		Helps manage social relationships	Have the desire to share
746	161	3	2	4	4	5	4	1	1	1	1	1	1	1	1	1	1	1	1	2	4	3	4	3	3	4	4	1	1	1	4	4	4				Worry about social relationship pressure								Helps manage social relationships		Emotions are rich and need to be vented
747	161	3	3	2	2	3	3	2	2	1	1	2	1	1	1	2	1	2	1	1	3	3	3	3	4	3	4	2	2	2	4	4	3			fear of public pressure		Lack of interesting topics						Contribute to the advancement of work		Have the desire to share
748	159	5	4	5	4	5	4	5	1	1	2	2	2	2	1	2	1	2	2	1	4	4	5	4	4	4	4	2	1	2	4	4	4		less feedback from friends				Lack of sharing				Get social support	Contribute to the advancement of work
749	158	5	4	4	4	4	3	4	1	1	1	1	1	1	1	2	1	2	2	1	4	4	3	3	3	4	4	4	3	4	4	4	3	Worry about privacy leaks		fear of public pressure		Lack of interesting topics					Get social support			Have the desire to share		Help others understand me
750	157	5	5	5	5	5	5	5	1	1	2	2	2	2	2	2	1	2	1	2	5	5	5	5	5	4	5	1	1	1	1	1	1				Worry about social relationship pressure		Lack of sharing				Get social support		Helps manage social relationships
751	156	4	4	5	4	5	4	5	2	2	1	1	2	2	1	1	2	1	1	2	4	4	5	4	5	3	4	5	3	5	4	5	3		less feedback from friends		Worry about social relationship pressure		Lack of sharing					Contribute to the advancement of work		Have the desire to share		Help others understand me
752	156	3	5	4	5	4	4	4	1	1	1	1	1	1	1	1	1	1	1	1	4	4	4	5	4	4	5	4	5	4	4	5	4	Worry about privacy leaks	less feedback from friends	fear of public pressure								Contribute to the advancement of work	Helps manage social relationships
753	156	2	2	1	2	2	1	2	1	1	1	1	1	1	1	1	1	1	1	1	2	3	2	3	2	2	2	2	2	2	2	2	1		less feedback from friends	fear of public pressure							Get social support		Helps manage social relationships
754	155	4	4	4	4	5	5	5	1	1	1	1	2	1	1	2	2	2	1	1	4	4	5	4	5	5	4	5	5	4	4	4	4		less feedback from friends			Lack of interesting topics							Helps manage social relationships
755	155	5	5	5	4	5	5	5	1	1	1	1	1	1	1	1	1	1	1	1	5	5	5	5	5	5	4	5	5	4	5	5	5				Worry about social relationship pressure		Lack of sharing	Less use of social media			Get social support	Contribute to the advancement of work	Helps manage social relationships	Have the desire to share	Emotions are rich and need to be vented	Help others understand me
756	155	4	3	4	3	2	4	2	2	1	1	2	2	1	1	1	1	1	1	1	3	4	3	4	3	4	4	2	2	2	4	4	4		less feedback from friends		Worry about social relationship pressure	Lack of interesting topics						Contribute to the advancement of work	Helps manage social relationships			Help others understand me
757	155	5	5	5	5	5	5	5	1	1	1	2	1	1	1	1	1	1	1	1	5	5	5	5	5	5	5	5	5	5	5	5	5	Worry about privacy leaks			Worry about social relationship pressure	Lack of interesting topics					Get social support		Helps manage social relationships		Emotions are rich and need to be vented
758	154	4	3	4	3	4	3	4	1	1	1	1	1	1	1	1	1	1	1	2	4	3	4	4	4	5	4	3	3	3	4	4	4		less feedback from friends						Frequent sharing is childish		Get social support	Contribute to the advancement of work	Helps manage social relationships	Have the desire to share
759	153	2	3	4	4	5	4	2	1	1	1	1	1	1	1	1	1	1	1	2	2	3	4	2	3	2	3	3	4	5	2	3	1	Worry about privacy leaks			Worry about social relationship pressure							Contribute to the advancement of work	Helps manage social relationships
760	152	5	5	5	5	5	5	5	1	1	1	1	1	1	1	1	1	1	1	1	5	5	5	5	5	5	5	5	5	5	5	5	5	Worry about privacy leaks		fear of public pressure			Lack of sharing			Positive feedback from friends		Contribute to the advancement of work			Emotions are rich and need to be vented
761	152	4	4	4	3	3	4	3	1	1	1	1	1	1	1	1	1	1	1	2	4	4	4	4	4	3	4	4	4	3	4	3	4	Worry about privacy leaks				Lack of interesting topics			Frequent sharing is childish	Positive feedback from friends	Get social support		Helps manage social relationships	Have the desire to share	Emotions are rich and need to be vented
762	151	4	3	3	2	4	5	4	1	1	1	1	1	2	1	1	2	1	1	2	3	4	5	3	5	3	4	2	3	2	2	2	2	Worry about privacy leaks			Worry about social relationship pressure						Get social support		Helps manage social relationships
763	151	3	4	3	4	3	3	2	2	1	1	1	1	2	1	1	1	1	2	2	3	2	3	3	3	3	4	2	4	5	4	3	4	Worry about privacy leaks	less feedback from friends				Lack of sharing	Less use of social media		Positive feedback from friends	Get social support		Helps manage social relationships			Help others understand me	Spreading useful information to others
764	151	3	3	3	3	3	3	3	1	1	1	1	1	1	1	1	1	1	1	1	3	3	3	3	3	3	3	3	3	3	3	3	3	Worry about privacy leaks		fear of public pressure	Worry about social relationship pressure	Lack of interesting topics	Lack of sharing	Less use of social media	Frequent sharing is childish		Get social support	Contribute to the advancement of work	Helps manage social relationships	Have the desire to share	Emotions are rich and need to be vented	Help others understand me	Spreading useful information to others
765	150	5	3	2	4	2	5	2	1	1	1	2	2	2	2	1	2	2	2	1	3	1	4	1	3	4	4	1	5	5	1	1	3	Worry about privacy leaks	less feedback from friends							Positive feedback from friends	Get social support
766	150	5	5	5	5	4	5	4	1	1	1	1	1	1	1	1	1	1	1	1	5	4	5	4	5	5	5	5	4	5	5	5	5		less feedback from friends	fear of public pressure		Lack of interesting topics					Get social support	Contribute to the advancement of work		Have the desire to share	Emotions are rich and need to be vented
767	150	4	4	3	3	4	3	4	1	1	1	1	1	1	1	1	1	1	1	1	3	3	3	3	4	4	4	4	4	4	4	4	4				Worry about social relationship pressure									Have the desire to share
768	150	5	5	4	5	4	4	4	1	1	1	1	1	1	1	1	1	1	1	2	5	5	5	5	4	5	5	5	4	5	5	4	4	Worry about privacy leaks			Worry about social relationship pressure	Lack of interesting topics					Get social support		Helps manage social relationships		Emotions are rich and need to be vented
769	149	2	2	2	2	2	2	2	2	2	2	2	2	2	2	2	2	2	2	2	2	2	2	2	2	2	2	2	2	2	2	2	2				Worry about social relationship pressure							Contribute to the advancement of work
770	148	5	3	4	3	4	5	4	1	1	1	1	1	1	1	1	1	1	1	1	4	5	5	5	4	5	5	1	2	1	4	2	5	Worry about privacy leaks								Positive feedback from friends		Contribute to the advancement of work	Helps manage social relationships	Have the desire to share
771	147	5	5	5	4	4	5	5	1	1	1	1	1	1	1	1	1	1	1	1	5	5	5	5	5	5	5	1	1	1	5	5	5			fear of public pressure	Worry about social relationship pressure	Lack of interesting topics	Lack of sharing	Less use of social media		Positive feedback from friends	Get social support	Contribute to the advancement of work	Helps manage social relationships		Emotions are rich and need to be vented	Help others understand me	Spreading useful information to others
772	147	3	3	3	3	3	3	3	1	1	1	1	1	1	1	1	1	1	1	2	3	3	3	3	3	3	3	3	3	3	3	3	3	Worry about privacy leaks		fear of public pressure	Worry about social relationship pressure	Lack of interesting topics	Lack of sharing				Get social support	Contribute to the advancement of work	Helps manage social relationships	Have the desire to share	Emotions are rich and need to be vented
773	147	3	3	3	3	3	3	3	2	2	1	1	2	2	1	1	1	2	2	1	1	1	1	1	1	1	1	1	1	1	1	1	1	Worry about privacy leaks					Lack of sharing			Positive feedback from friends
774	147	5	5	4	3	4	3	4	1	1	1	1	1	1	1	1	1	1	1	2	5	4	3	4	3	5	4	3	5	4	4	5	4			fear of public pressure	Worry about social relationship pressure						Get social support	Contribute to the advancement of work			Emotions are rich and need to be vented
775	147	2	3	3	3	2	3	3	1	1	1	1	1	1	1	1	1	1	1	1	3	3	3	4	4	4	4	2	2	2	4	4	3				Worry about social relationship pressure		Lack of sharing			Positive feedback from friends		Contribute to the advancement of work		Have the desire to share
776	146	2	3	2	4	3	3	1	2	1	2	1	2	2	1	1	2	1	1	2	3	3	2	3	3	3	2	3	2	2	3	2	2					Lack of interesting topics									Emotions are rich and need to be vented
777	145	4	5	5	4	5	4	1	2	1	1	1	2	2	1	1	1	1	1	2	5	5	4	5	5	4	5	5	4	5	5	5	4	Worry about privacy leaks			Worry about social relationship pressure	Lack of interesting topics								Have the desire to share
778	145	3	4	4	3	4	3	4	1	1	2	2	1	1	2	2	2	1	1	2	4	3	4	2	4	3	2	4	2	4	1	3	4			fear of public pressure		Lack of interesting topics							Helps manage social relationships		Emotions are rich and need to be vented
779	145	4	4	4	4	4	4	4	1	1	1	1	1	1	1	1	1	1	1	1	3	4	3	3	3	3	3	4	4	4	3	3	3	Worry about privacy leaks		fear of public pressure	Worry about social relationship pressure							Contribute to the advancement of work	Helps manage social relationships
780	145	4	3	4	4	3	5	4	1	2	2	1	1	1	1	1	1	1	1	1	3	4	3	4	2	3	4	4	3	3	4	3	4	Worry about privacy leaks	less feedback from friends		Worry about social relationship pressure	Lack of interesting topics	Lack of sharing	Less use of social media		Positive feedback from friends	Get social support		Helps manage social relationships		Emotions are rich and need to be vented	Help others understand me
781	145	5	5	5	5	5	5	5	1	1	1	1	1	1	1	2	1	1	1	1	5	5	5	5	5	5	5	5	5	5	5	5	5				Worry about social relationship pressure		Lack of sharing									Help others understand me	Spreading useful information to others
782	145	5	5	5	5	5	5	5	1	1	1	1	2	2	1	1	1	1	2	2	5	5	5	5	5	5	5	5	5	5	5	5	5	Worry about privacy leaks	less feedback from friends	fear of public pressure	Worry about social relationship pressure	Lack of interesting topics					Get social support	Contribute to the advancement of work		Have the desire to share
783	145	4	5	4	5	3	5	4	1	1	1	1	1	1	1	1	1	1	1	2	4	5	4	4	5	4	5	4	5	5	4	5	4	Worry about privacy leaks		fear of public pressure		Lack of interesting topics	Lack of sharing	Less use of social media			Get social support	Contribute to the advancement of work		Have the desire to share
784	145	3	3	3	3	3	3	4	1	1	1	2	1	1	1	1	1	1	1	1	3	3	3	3	3	3	3	3	3	3	3	3	3				Worry about social relationship pressure	Lack of interesting topics		Less use of social media			Get social support	Contribute to the advancement of work		Have the desire to share
785	144	5	4	4	4	4	4	4	1	1	1	1	1	1	1	1	1	1	1	1	4	4	4	4	4	4	4	4	4	4	4	4	4	Worry about privacy leaks								Positive feedback from friends	Get social support
786	143	4	5	5	5	4	5	1	1	1	1	1	1	1	1	1	1	1	1	2	5	5	5	5	5	5	5	1	2	2	5	5	5		less feedback from friends		Worry about social relationship pressure					Positive feedback from friends	Get social support	Contribute to the advancement of work	Helps manage social relationships	Have the desire to share	Emotions are rich and need to be vented
787	143	5	4	5	5	5	5	5	1	1	2	1	1	1	1	1	1	1	1	1	5	5	5	5	5	5	5	5	4	4	4	5	4				Worry about social relationship pressure							Contribute to the advancement of work
788	143	4	4	4	4	4	4	4	2	1	1	1	1	1	1	1	1	1	1	1	4	4	3	4	4	3	3	4	4	4	4	3	3				Worry about social relationship pressure	Lack of interesting topics				Positive feedback from friends	Get social support	Contribute to the advancement of work
789	142	5	4	2	2	2	2	2	1	2	2	1	2	2	2	1	2	1	2	2	5	4	4	5	3	5	4	4	5	5	5	5	3			fear of public pressure								Contribute to the advancement of work
790	142	4	5	5	5	3	5	2	1	1	1	1	1	1	1	1	1	1	1	2	5	5	5	5	4	5	5	5	5	5	4	5	5	Worry about privacy leaks		fear of public pressure	Worry about social relationship pressure			Less use of social media			Get social support		Helps manage social relationships		Emotions are rich and need to be vented
791	142	3	4	3	4	3	4	5	2	2	1	1	1	1	1	1	1	1	2	1	3	4	3	3	3	4	3	4	3	3	4	3	3		less feedback from friends			Lack of interesting topics		Less use of social media			Get social support			Have the desire to share		Help others understand me
792	142	1	3	1	1	3	1	1	2	2	1	1	1	2	1	1	1	1	1	1	2	2	4	3	3	3	3	3	3	3	3	3	4				Worry about social relationship pressure						Get social support
793	142	5	5	5	5	5	5	5	1	1	1	1	1	1	1	1	1	1	1	1	5	5	5	5	5	5	5	5	5	5	5	5	5	Worry about privacy leaks	less feedback from friends		Worry about social relationship pressure	Lack of interesting topics				Positive feedback from friends	Get social support		Helps manage social relationships	Have the desire to share
794	141	5	5	5	5	4	4	4	1	1	1	1	1	1	1	1	1	1	1	1	5	5	5	5	5	5	5	5	5	5	5	5	5	Worry about privacy leaks	less feedback from friends		Worry about social relationship pressure					Positive feedback from friends	Get social support		Helps manage social relationships
795	141	5	4	4	5	4	4	5	1	1	1	1	1	2	1	1	1	1	2	2	4	4	5	4	4	5	4	1	4	2	5	4	4			fear of public pressure	Worry about social relationship pressure			Less use of social media		Positive feedback from friends		Contribute to the advancement of work			Emotions are rich and need to be vented
796	141	5	5	5	5	5	5	5	2	1	1	1	1	1	1	1	1	1	1	1	5	5	5	5	5	5	5	5	5	5	5	5	5	Worry about privacy leaks		fear of public pressure		Lack of interesting topics	Lack of sharing				Get social support	Contribute to the advancement of work
797	141	5	5	4	4	5	3	5	1	1	1	1	1	1	1	1	1	1	1	1	5	4	3	5	3	4	5	4	3	4	4	3	5	Worry about privacy leaks	less feedback from friends		Worry about social relationship pressure		Lack of sharing			Positive feedback from friends		Contribute to the advancement of work	Helps manage social relationships		Emotions are rich and need to be vented
798	141	4	4	4	5	4	5	4	1	1	1	1	1	1	1	1	1	1	1	1	4	5	5	5	4	4	5	4	5	4	4	4	4	Worry about privacy leaks		fear of public pressure	Worry about social relationship pressure						Get social support	Contribute to the advancement of work		Have the desire to share	Emotions are rich and need to be vented
799	140	5	5	5	5	5	5	5	1	1	1	1	1	1	1	1	1	1	1	1	5	5	5	5	5	5	5	3	4	2	5	5	5		less feedback from friends		Worry about social relationship pressure		Lack of sharing					Contribute to the advancement of work		Have the desire to share		Help others understand me
800	140	5	5	5	5	5	5	5	1	2	2	1	2	1	1	1	1	1	1	1	5	5	5	5	5	5	5	5	5	5	5	5	5	Worry about privacy leaks		fear of public pressure	Worry about social relationship pressure		Lack of sharing				Get social support		Helps manage social relationships	Have the desire to share		Help others understand me
801	140	3	4	3	3	2	4	1	1	1	1	1	1	1	1	1	1	1	1	2	3	3	4	3	4	3	5	4	4	3	4	3	5		less feedback from friends	fear of public pressure		Lack of interesting topics	Lack of sharing				Get social support		Helps manage social relationships		Emotions are rich and need to be vented
802	139	5	5	5	5	5	5	5	1	1	1	1	1	1	1	1	1	1	1	1	5	5	5	5	5	5	5	5	5	5	5	5	5		less feedback from friends	fear of public pressure	Worry about social relationship pressure	Lack of interesting topics						Contribute to the advancement of work	Helps manage social relationships	Have the desire to share		Help others understand me
803	139	4	3	4	5	3	4	4	1	1	1	1	1	1	1	2	1	1	1	1	3	4	3	3	4	2	4	5	3	4	4	4	4			fear of public pressure									Helps manage social relationships
804	139	3	5	4	5	5	4	5	1	1	1	1	1	1	2	1	1	1	1	1	5	4	5	5	5	4	5	4	5	5	5	4	5		less feedback from friends		Worry about social relationship pressure	Lack of interesting topics				Positive feedback from friends	Get social support	Contribute to the advancement of work			Emotions are rich and need to be vented	Help others understand me
805	139	3	3	3	3	3	3	1	1	1	2	1	1	2	1	1	1	1	1	2	3	3	3	3	3	3	3	3	3	3	3	3	3	Worry about privacy leaks					Lack of sharing			Positive feedback from friends	Get social support		Helps manage social relationships
806	139	5	5	4	4	4	4	4	1	1	1	1	1	1	1	1	2	1	1	1	3	3	3	2	3	3	3	3	2	2	3	4	4	Worry about privacy leaks		fear of public pressure	Worry about social relationship pressure		Lack of sharing			Positive feedback from friends		Contribute to the advancement of work	Helps manage social relationships
807	139	3	4	2	5	4	4	3	1	1	2	1	1	1	2	1	2	2	1	1	5	3	2	3	5	3	3	3	5	5	3	3	5	Worry about privacy leaks		fear of public pressure		Lack of interesting topics	Lack of sharing			Positive feedback from friends		Contribute to the advancement of work	Helps manage social relationships	Have the desire to share
808	139	3	4	4	3	4	4	4	2	2	1	1	1	1	1	1	1	1	1	2	4	3	4	4	3	4	4	4	4	4	5	4	4	Worry about privacy leaks	less feedback from friends				Lack of sharing			Positive feedback from friends						Help others understand me	Spreading useful information to others
809	138	5	5	5	5	5	5	5	1	1	1	1	1	1	1	1	1	1	1	1	5	5	5	5	5	5	5	5	5	5	5	5	5				Worry about social relationship pressure		Lack of sharing			Positive feedback from friends		Contribute to the advancement of work		Have the desire to share
810	138	5	3	4	3	5	4	3	1	1	2	1	1	1	1	2	1	2	1	2	5	3	4	4	4	3	4	3	5	3	3	4	4	Worry about privacy leaks					Lack of sharing				Get social support
811	138	5	5	5	5	5	5	4	1	1	2	1	2	1	1	1	1	1	1	1	5	5	5	5	5	5	5	5	4	4	5	5	4	Worry about privacy leaks		fear of public pressure		Lack of interesting topics				Positive feedback from friends			Helps manage social relationships		Emotions are rich and need to be vented
812	138	3	5	5	5	5	5	5	2	2	1	2	2	2	2	1	1	2	2	1	5	5	5	5	5	5	5	5	5	5	2	2	1	Worry about privacy leaks	less feedback from friends	fear of public pressure	Worry about social relationship pressure	Lack of interesting topics	Lack of sharing		Frequent sharing is childish	Positive feedback from friends		Contribute to the advancement of work	Helps manage social relationships	Have the desire to share	Emotions are rich and need to be vented	Help others understand me
813	138	5	5	5	5	5	5	5	1	1	1	1	1	1	1	1	1	1	1	1	5	5	5	5	5	5	5	5	5	5	5	5	5			fear of public pressure		Lack of interesting topics						Contribute to the advancement of work
814	138	5	5	5	5	5	5	5	1	1	1	1	1	1	1	1	1	1	1	1	5	5	5	5	5	5	5	5	5	5	5	5	5	Worry about privacy leaks	less feedback from friends	fear of public pressure	Worry about social relationship pressure					Positive feedback from friends		Contribute to the advancement of work	Helps manage social relationships		Emotions are rich and need to be vented
815	137	4	3	4	4	3	4	4	1	1	1	1	2	1	1	1	1	1	1	1	4	3	3	3	4	3	4	3	3	3	3	3	3	Worry about privacy leaks				Lack of interesting topics			Frequent sharing is childish		Get social support					Help others understand me	Spreading useful information to others
816	137	5	5	5	5	5	5	5	1	1	1	1	1	1	1	1	1	1	1	1	5	5	5	5	5	5	5	5	5	5	5	5	5			fear of public pressure	Worry about social relationship pressure					Positive feedback from friends	Get social support	Contribute to the advancement of work	Helps manage social relationships	Have the desire to share	Emotions are rich and need to be vented	Help others understand me	Spreading useful information to others
817	137	5	5	5	5	5	5	5	1	1	1	1	1	1	1	1	1	1	1	1	5	5	5	5	5	5	5	5	5	5	5	5	5	Worry about privacy leaks		fear of public pressure	Worry about social relationship pressure	Lack of interesting topics					Get social support	Contribute to the advancement of work
818	137	4	3	4	4	3	5	2	1	1	1	1	2	2	1	1	2	1	1	2	4	3	4	4	3	3	4	3	2	4	3	4	4	Worry about privacy leaks		fear of public pressure	Worry about social relationship pressure	Lack of interesting topics		Less use of social media			Get social support		Helps manage social relationships		Emotions are rich and need to be vented	Help others understand me
819	137	4	4	3	5	5	4	5	1	1	1	1	1	2	1	2	1	1	1	1	5	5	4	4	3	5	4	5	3	5	4	5	4	Worry about privacy leaks	less feedback from friends								Get social support	Contribute to the advancement of work
820	137	3	2	1	3	1	4	3	1	1	1	1	1	1	1	1	1	1	2	1	2	4	2	2	4	2	3	1	4	2	3	2	3	Worry about privacy leaks		fear of public pressure		Lack of interesting topics				Positive feedback from friends		Contribute to the advancement of work
821	137	5	5	5	5	5	5	5	1	1	1	1	1	1	1	1	1	1	1	1	5	5	5	5	5	5	5	2	2	2	5	5	5	Worry about privacy leaks		fear of public pressure						Positive feedback from friends		Contribute to the advancement of work	Helps manage social relationships
822	137	5	5	5	5	5	5	5	1	1	1	1	1	1	1	1	1	1	1	1	5	5	5	5	5	5	5	5	5	5	5	5	5	Worry about privacy leaks	less feedback from friends		Worry about social relationship pressure	Lack of interesting topics				Positive feedback from friends	Get social support	Contribute to the advancement of work	Helps manage social relationships	Have the desire to share
823	136	4	4	4	4	4	4	4	1	1	1	1	1	1	1	1	1	1	1	1	4	4	4	4	4	4	4	4	4	4	4	4	4		less feedback from friends	fear of public pressure	Worry about social relationship pressure	Lack of interesting topics						Contribute to the advancement of work	Helps manage social relationships	Have the desire to share
824	136	5	5	5	4	5	5	5	1	1	1	1	1	1	1	1	1	1	1	1	5	5	4	4	5	5	5	1	1	1	5	4	4					Lack of interesting topics				Positive feedback from friends	Get social support		Helps manage social relationships			Help others understand me
825	136	5	5	5	5	5	5	5	1	1	1	1	1	1	1	1	1	1	1	1	4	4	4	4	4	4	4	4	4	4	4	4	4				Worry about social relationship pressure					Positive feedback from friends				Have the desire to share
826	135	4	4	4	4	4	4	4	1	1	1	1	1	1	1	1	1	1	1	1	4	4	4	4	4	4	4	4	4	4	4	4	4		less feedback from friends									Contribute to the advancement of work
827	135	3	4	5	5	2	4	2	1	1	2	2	1	2	1	1	1	1	1	1	4	4	4	4	5	5	5	3	4	4	5	4	4		less feedback from friends				Lack of sharing			Positive feedback from friends				Have the desire to share
828	135	4	5	4	5	5	4	4	1	2	1	1	1	1	1	1	1	1	1	1	5	4	4	4	5	4	4	2	3	2	4	4	5	Worry about privacy leaks	less feedback from friends		Worry about social relationship pressure	Lack of interesting topics	Lack of sharing			Positive feedback from friends	Get social support	Contribute to the advancement of work	Helps manage social relationships	Have the desire to share		Help others understand me
829	135	3	3	3	3	3	3	3	1	1	2	1	1	1	1	1	1	1	1	1	5	5	5	5	5	5	5	5	5	5	5	5	5		less feedback from friends			Lack of interesting topics	Lack of sharing				Get social support		Helps manage social relationships	Have the desire to share
830	135	5	5	5	5	5	5	5	1	1	2	1	1	1	1	1	1	1	1	2	5	5	5	5	5	5	5	5	5	5	5	5	5	Worry about privacy leaks		fear of public pressure		Lack of interesting topics				Positive feedback from friends		Contribute to the advancement of work		Have the desire to share
831	134	4	3	5	5	4	5	3	1	1	1	1	1	1	1	1	1	1	1	2	4	5	5	5	5	4	4	4	4	4	5	4	4		less feedback from friends			Lack of interesting topics	Lack of sharing							Have the desire to share	Emotions are rich and need to be vented
832	134	5	5	5	5	5	5	4	1	1	1	1	1	1	1	1	1	1	1	1	5	5	4	4	5	5	4	4	4	5	5	5	5			fear of public pressure				Less use of social media			Get social support		Helps manage social relationships		Emotions are rich and need to be vented
833	134	4	3	4	5	4	4	3	1	1	1	2	1	2	1	1	1	1	2	1	4	3	5	4	4	3	4	4	4	4	5	4	4	Worry about privacy leaks									Get social support
834	133	5	5	5	4	5	4	4	1	1	1	1	1	1	1	1	1	1	1	1	5	5	5	5	5	4	5	5	5	5	5	4	5			fear of public pressure	Worry about social relationship pressure							Contribute to the advancement of work	Helps manage social relationships
835	133	5	5	5	5	4	4	5	1	1	1	1	1	1	1	1	1	1	1	2	5	4	5	5	5	5	4	5	5	4	5	5	4	Worry about privacy leaks	less feedback from friends	fear of public pressure						Positive feedback from friends		Contribute to the advancement of work	Helps manage social relationships
836	133	4	4	4	4	4	4	4	1	1	1	1	1	1	1	1	1	1	1	1	4	4	4	4	4	4	4	4	4	4	4	4	4	Worry about privacy leaks	less feedback from friends	fear of public pressure	Worry about social relationship pressure					Positive feedback from friends		Contribute to the advancement of work	Helps manage social relationships		Emotions are rich and need to be vented
837	133	5	5	5	5	5	5	5	1	1	1	1	1	1	1	2	1	1	1	1	5	5	5	5	5	5	5	5	5	5	5	5	5					Lack of interesting topics							Helps manage social relationships
838	132	5	5	5	5	5	5	5	1	1	1	1	1	1	1	1	1	1	1	1	5	5	5	5	5	5	5	5	5	5	5	5	5		less feedback from friends		Worry about social relationship pressure							Contribute to the advancement of work		Have the desire to share
839	132	5	5	5	5	5	5	5	1	1	1	1	1	2	1	1	1	2	1	2	5	5	5	5	5	5	5	5	4	4	4	4	4			fear of public pressure							Get social support
840	132	3	3	4	4	4	4	4	1	1	1	1	1	1	1	1	1	2	1	1	4	4	4	5	3	5	5	2	1	2	4	4	5	Worry about privacy leaks	less feedback from friends	fear of public pressure	Worry about social relationship pressure	Lack of interesting topics				Positive feedback from friends	Get social support	Contribute to the advancement of work		Have the desire to share
841	132	4	4	4	3	3	4	2	2	2	1	2	2	2	2	1	1	2	1	1	2	3	3	3	3	3	3	3	3	3	3	3	3	Worry about privacy leaks		fear of public pressure									Helps manage social relationships		Emotions are rich and need to be vented
842	132	5	5	5	5	5	5	5	1	1	1	1	1	1	1	1	1	1	1	1	5	5	5	5	5	5	5	5	5	5	5	5	5		less feedback from friends				Lack of sharing					Contribute to the advancement of work		Have the desire to share
843	132	3	4	3	4	4	3	4	1	1	1	1	1	1	1	1	1	1	1	1	3	3	4	3	2	4	4	4	3	4	3	4	3			fear of public pressure			Lack of sharing				Get social support		Helps manage social relationships
844	132	5	5	5	5	5	5	5	1	1	1	1	1	1	1	1	1	1	1	1	5	5	5	5	5	5	5	5	5	5	5	5	5	Worry about privacy leaks	less feedback from friends	fear of public pressure	Worry about social relationship pressure					Positive feedback from friends	Get social support	Contribute to the advancement of work	Helps manage social relationships
845	132	5	5	5	5	5	5	3	1	1	1	1	1	1	1	1	1	1	1	1	5	5	5	5	5	5	5	5	5	5	5	5	5	Worry about privacy leaks							Frequent sharing is childish		Get social support	Contribute to the advancement of work					Spreading useful information to others
846	131	5	4	4	4	4	4	4	1	1	1	1	1	1	1	1	1	1	1	1	4	5	4	4	4	5	4	5	4	5	4	4	4			fear of public pressure		Lack of interesting topics					Get social support		Helps manage social relationships
847	131	5	4	5	3	4	5	4	2	2	1	1	1	1	1	1	1	1	1	2	4	5	4	3	3	4	4	2	3	3	4	5	4	Worry about privacy leaks		fear of public pressure		Lack of interesting topics						Contribute to the advancement of work		Have the desire to share	Emotions are rich and need to be vented
848	130	3	2	4	3	3	4	3	2	1	2	2	2	2	1	1	2	1	2	1	3	3	3	3	3	3	3	3	3	3	3	3	3	Worry about privacy leaks											Helps manage social relationships
849	130	4	3	4	4	3	2	4	1	1	1	1	1	1	1	1	1	1	2	2	5	4	3	4	4	4	4	5	5	4	5	4	4	Worry about privacy leaks			Worry about social relationship pressure						Get social support			Have the desire to share
850	130	5	4	5	3	4	4	4	1	1	2	1	1	1	1	1	1	1	1	2	5	4	4	4	4	4	4	4	5	4	4	5	4		less feedback from friends	fear of public pressure	Worry about social relationship pressure	Lack of interesting topics					Get social support	Contribute to the advancement of work	Helps manage social relationships		Emotions are rich and need to be vented
851	129	4	4	3	4	4	4	4	1	1	2	1	1	1	1	1	1	1	1	1	5	5	5	5	5	5	5	5	5	5	5	5	5	Worry about privacy leaks	less feedback from friends		Worry about social relationship pressure								Helps manage social relationships	Have the desire to share	Emotions are rich and need to be vented
852	129	4	4	5	3	3	5	3	2	1	1	2	2	1	2	2	2	2	1	2	4	3	3	4	3	3	4	3	4	4	3	4	3			fear of public pressure		Lack of interesting topics					Get social support		Helps manage social relationships
853	129	4	3	3	4	1	4	1	1	1	1	1	1	1	1	1	1	1	1	1	4	5	4	4	4	3	2	4	4	3	4	4	4		less feedback from friends	fear of public pressure	Worry about social relationship pressure						Get social support	Contribute to the advancement of work	Helps manage social relationships
854	128	5	5	5	5	5	5	5	1	1	1	1	1	1	1	1	1	1	1	1	5	5	5	5	4	5	4	5	4	4	5	5	5	Worry about privacy leaks	less feedback from friends		Worry about social relationship pressure	Lack of interesting topics				Positive feedback from friends		Contribute to the advancement of work	Helps manage social relationships
855	128	5	2	2	2	2	4	2	2	1	2	1	2	1	1	1	1	1	1	1	2	1	2	2	3	3	3	4	3	4	3	3	3			fear of public pressure										Have the desire to share
856	128	4	4	3	4	3	5	4	1	2	1	1	1	1	1	1	1	1	1	1	4	3	2	2	5	5	5	5	5	5	5	5	4		less feedback from friends				Lack of sharing					Contribute to the advancement of work	Helps manage social relationships	Have the desire to share	Emotions are rich and need to be vented	Help others understand me
857	128	3	4	4	5	4	3	5	1	1	1	1	1	1	1	1	1	1	1	1	5	4	4	5	5	5	4	5	5	4	5	5	4		less feedback from friends		Worry about social relationship pressure		Lack of sharing				Get social support				Emotions are rich and need to be vented
858	128	4	4	4	5	5	5	5	1	1	1	1	1	1	1	1	1	1	1	2	5	5	5	5	5	5	5	5	5	5	5	5	5	Worry about privacy leaks		fear of public pressure	Worry about social relationship pressure				Frequent sharing is childish	Positive feedback from friends	Get social support	Contribute to the advancement of work	Helps manage social relationships		Emotions are rich and need to be vented	Help others understand me
859	127	5	4	4	4	5	3	4	1	1	2	2	2	2	1	1	2	1	2	1	3	4	3	4	4	3	4	3	4	4	5	3	4	Worry about privacy leaks			Worry about social relationship pressure	Lack of interesting topics					Get social support		Helps manage social relationships		Emotions are rich and need to be vented	Help others understand me
860	127	3	3	3	3	3	3	3	1	1	1	1	1	1	1	1	1	1	1	1	3	3	3	3	3	3	3	3	3	3	3	3	3	Worry about privacy leaks		fear of public pressure							Get social support		Helps manage social relationships
861	127	4	3	4	4	5	5	4	1	1	1	1	1	2	1	1	1	1	1	2	4	3	4	5	4	5	4	3	3	3	4	4	5		less feedback from friends			Lack of interesting topics			Frequent sharing is childish	Positive feedback from friends	Get social support	Contribute to the advancement of work			Emotions are rich and need to be vented
862	127	3	4	5	3	5	5	3	1	1	1	1	1	1	1	1	1	1	1	1	5	3	4	4	4	4	4	5	4	4	5	4	5	Worry about privacy leaks		fear of public pressure	Worry about social relationship pressure					Positive feedback from friends	Get social support	Contribute to the advancement of work
863	127	3	3	3	4	3	4	3	2	2	2	2	2	2	2	2	1	2	2	2	3	3	4	3	3	4	3	3	4	3	4	3	4			fear of public pressure	Worry about social relationship pressure							Contribute to the advancement of work		Have the desire to share
864	127	5	5	5	5	5	5	5	1	1	1	1	1	1	1	1	1	1	1	1	5	5	5	5	4	4	5	5	4	5	5	4	5			fear of public pressure		Lack of interesting topics							Helps manage social relationships		Emotions are rich and need to be vented
865	127	5	5	5	5	5	5	5	1	1	1	1	1	1	1	1	1	1	1	1	5	5	5	5	5	5	5	5	5	5	5	5	5	Worry about privacy leaks	less feedback from friends	fear of public pressure	Worry about social relationship pressure	Lack of interesting topics	Lack of sharing	Less use of social media	Frequent sharing is childish	Positive feedback from friends	Get social support	Contribute to the advancement of work	Helps manage social relationships	Have the desire to share	Emotions are rich and need to be vented	Help others understand me	Spreading useful information to others
866	127	3	4	4	4	5	4	1	2	1	1	2	2	2	1	1	1	1	2	1	4	4	3	4	4	3	4	3	3	4	3	4	4	Worry about privacy leaks		fear of public pressure								Contribute to the advancement of work				Help others understand me
867	1266	3	4	5	4	4	3	5	1	1	1	1	1	1	1	1	1	1	1	1	4	5	5	4	4	5	4	5	4	4	5	4	5			fear of public pressure	Worry about social relationship pressure		Lack of sharing				Get social support		Helps manage social relationships	Have the desire to share
868	126	5	5	5	5	5	5	3	1	1	1	2	1	1	1	1	1	1	1	2	4	4	4	5	5	5	5	5	4	4	5	5	4		less feedback from friends									Contribute to the advancement of work	Helps manage social relationships
869	126	2	3	2	3	3	2	3	1	1	2	2	2	1	1	1	1	1	1	1	3	4	3	3	3	4	2	4	3	4	4	3	4			fear of public pressure									Helps manage social relationships	Have the desire to share
870	126	4	4	5	4	4	4	4	1	1	1	1	1	1	1	1	1	1	1	1	4	3	4	4	4	5	4	3	4	4	4	3	4	Worry about privacy leaks		fear of public pressure	Worry about social relationship pressure						Get social support			Have the desire to share
871	126	5	4	4	5	4	5	4	2	1	1	1	2	1	2	1	1	1	1	1	3	5	5	4	5	5	4	4	5	5	4	5	5			fear of public pressure								Contribute to the advancement of work		Have the desire to share
872	126	4	4	3	4	4	4	3	1	1	1	1	1	1	1	1	1	1	1	2	4	4	4	4	4	4	4	4	4	4	4	4	4		less feedback from friends		Worry about social relationship pressure							Contribute to the advancement of work	Helps manage social relationships	Have the desire to share
873	126	4	4	3	4	5	4	4	2	1	2	2	2	2	1	1	1	1	2	1	4	4	5	4	4	3	4	4	4	3	5	4	4	Worry about privacy leaks		fear of public pressure		Lack of interesting topics	Lack of sharing			Positive feedback from friends	Get social support	Contribute to the advancement of work		Have the desire to share
874	126	5	5	5	5	5	5	5	1	1	1	1	1	1	1	1	1	1	1	1	5	5	5	5	5	5	5	5	5	5	5	5	5	Worry about privacy leaks	less feedback from friends	fear of public pressure	Worry about social relationship pressure					Positive feedback from friends	Get social support	Contribute to the advancement of work	Helps manage social relationships
875	126	4	3	5	4	3	4	4	1	1	1	1	1	1	1	1	1	1	1	1	3	3	4	3	3	4	3	4	3	4	3	3	3	Worry about privacy leaks		fear of public pressure	Worry about social relationship pressure						Get social support		Helps manage social relationships		Emotions are rich and need to be vented
876	125	5	5	5	4	4	4	4	1	1	1	1	1	1	1	1	1	1	1	1	5	4	4	4	4	4	5	5	4	4	4	4	4	Worry about privacy leaks		fear of public pressure		Lack of interesting topics				Positive feedback from friends			Helps manage social relationships
877	125	4	4	3	4	3	4	3	1	1	1	1	1	1	1	1	1	1	1	1	5	3	4	3	5	5	5	3	3	3	5	5	4	Worry about privacy leaks	less feedback from friends	fear of public pressure		Lack of interesting topics				Positive feedback from friends	Get social support				Emotions are rich and need to be vented
878	125	1	3	3	2	2	2	2	1	1	1	1	1	1	1	1	1	1	1	1	3	2	1	3	3	3	3	2	3	3	3	2	2	Worry about privacy leaks	less feedback from friends	fear of public pressure						Positive feedback from friends		Contribute to the advancement of work		Have the desire to share
879	125	5	4	5	5	4	5	4	1	1	1	1	1	1	2	1	2	1	2	2	5	4	4	5	4	4	4	5	4	5	4	5	5	Worry about privacy leaks	less feedback from friends	fear of public pressure						Positive feedback from friends	Get social support		Helps manage social relationships
880	125	5	4	3	4	4	3	4	1	1	1	1	1	1	1	1	1	1	1	1	4	3	4	3	4	3	4	3	2	4	3	3	3				Worry about social relationship pressure		Lack of sharing	Less use of social media	Frequent sharing is childish			Contribute to the advancement of work	Helps manage social relationships		Emotions are rich and need to be vented
881	124	5	5	5	5	5	5	5	1	1	1	1	1	1	1	2	2	2	2	1	4	5	5	5	5	5	5	5	5	4	4	4	4	Worry about privacy leaks										Contribute to the advancement of work
882	124	3	4	5	4	4	5	3	1	1	1	1	1	1	1	1	1	1	1	2	3	4	4	5	4	4	5	3	4	3	4	4	4				Worry about social relationship pressure		Lack of sharing	Less use of social media			Get social support	Contribute to the advancement of work		Have the desire to share	Emotions are rich and need to be vented
883	124	5	4	5	5	5	5	5	2	1	1	1	1	1	1	2	1	2	2	2	5	4	5	5	4	3	5	2	4	5	5	4	4		less feedback from friends		Worry about social relationship pressure		Lack of sharing					Contribute to the advancement of work		Have the desire to share	Emotions are rich and need to be vented
884	124	5	5	5	5	5	5	5	1	1	1	1	1	1	1	1	1	1	1	1	4	4	5	3	4	4	5	4	4	5	4	4	5			fear of public pressure	Worry about social relationship pressure		Lack of sharing				Get social support	Contribute to the advancement of work		Have the desire to share
885	123	3	4	4	5	3	4	2	1	1	1	1	1	1	1	1	1	1	1	1	4	3	4	5	5	5	5	4	5	4	4	4	5			fear of public pressure							Get social support		Helps manage social relationships			Help others understand me
886	123	4	3	4	4	3	4	4	1	2	1	1	1	1	1	1	1	1	2	1	3	4	3	4	3	3	4	4	3	4	3	3	4		less feedback from friends			Lack of interesting topics	Lack of sharing					Contribute to the advancement of work		Have the desire to share		Help others understand me
887	1210								1	2	2	1	2	1	1	1	1	1	1	1	4	3	4	3	3	2	4	2	1	3	4	3	4				Worry about social relationship pressure	Lack of interesting topics						Contribute to the advancement of work	Helps manage social relationships
888	121	5	5	5	5	5	5	5	1	1	1	1	1	1	1	1	1	1	1	1	5	5	5	5	5	5	5	5	5	5	5	5	5	Worry about privacy leaks								Positive feedback from friends
889	121	4	4	4	4	4	5	4	1	1	1	1	1	1	1	1	1	1	1	2	4	4	4	5	4	5	3	4	3	3	3	4	3		less feedback from friends		Worry about social relationship pressure		Lack of sharing			Positive feedback from friends			Helps manage social relationships		Emotions are rich and need to be vented
890	121	4	4	3	4	3	4	3	1	1	1	2	2	1	2	2	1	1	2	1	4	3	4	3	5	3	4	4	3	5	3	4	4		less feedback from friends		Worry about social relationship pressure								Helps manage social relationships		Emotions are rich and need to be vented
891	121	4	3	2	2	2	2	3	2	2	1	2	2	2	2	2	2	2	2	1	3	2	2	1	2	2	2	5	5	5	1	1	1	Worry about privacy leaks		fear of public pressure		Lack of interesting topics				Positive feedback from friends		Contribute to the advancement of work	Helps manage social relationships
892	121	4	4	4	4	4	4	5	1	1	1	1	1	1	1	1	1	1	1	1	4	3	4	4	4	5	4	5	4	5	4	4	5	Worry about privacy leaks		fear of public pressure						Positive feedback from friends	Get social support
893	121	5	4	5	4	5	4	5	1	1	1	1	1	1	1	1	1	1	1	1	5	4	5	5	5	4	5	5	5	4	5	4	5		less feedback from friends	fear of public pressure	Worry about social relationship pressure						Get social support	Contribute to the advancement of work		Have the desire to share
894	121	2	2	2	2	2	3	2	2	2	2	2	2	2	2	2	2	2	2	1	4	2	4	2	4	5	3	3	4	3	3	2	3		less feedback from friends	fear of public pressure									Helps manage social relationships	Have the desire to share
895	120	4	4	5	3	3	4	3	1	1	1	1	1	1	1	1	1	1	1	1	4	4	4	3	4	4	5	4	4	3	4	3	5	Worry about privacy leaks							Frequent sharing is childish		Get social support	Contribute to the advancement of work
896	120	4	4	4	4	3	4	3	2	1	1	2	1	1	1	1	1	1	1	2	4	4	3	4	3	4	3	3	4	3	3	4	3	Worry about privacy leaks	less feedback from friends	fear of public pressure		Lack of interesting topics				Positive feedback from friends		Contribute to the advancement of work		Have the desire to share	Emotions are rich and need to be vented
897	120	5	4	5	4	5	5	4	1	1	1	1	1	1	1	1	1	1	1	1	5	4	5	4	5	4	5	4	5	3	4	5	4		less feedback from friends	fear of public pressure		Lack of interesting topics					Get social support		Helps manage social relationships		Emotions are rich and need to be vented
898	120	5	5	5	5	5	5	5	1	1	1	1	1	1	1	1	1	1	1	1	5	5	5	5	5	5	5	5	5	5	5	5	5	Worry about privacy leaks			Worry about social relationship pressure	Lack of interesting topics		Less use of social media			Get social support			Have the desire to share	Emotions are rich and need to be vented
899	120	5	4	3	5	4	3	5	1	1	2	1	1	1	1	1	1	1	1	1	4	5	4	5	4	5	4	4	5	4	5	4	5		less feedback from friends		Worry about social relationship pressure	Lack of interesting topics					Get social support		Helps manage social relationships	Have the desire to share
900	119	4	5	4	4	5	4	5	1	1	2	1	1	1	1	1	1	1	2	1	5	4	4	5	4	5	4	4	5	5	4	5	4		less feedback from friends			Lack of interesting topics						Contribute to the advancement of work		Have the desire to share
901	119	5	4	4	5	4	4	4	1	1	1	1	1	1	1	1	1	1	1	1	5	4	4	5	4	5	4	5	4	4	4	4	5			fear of public pressure		Lack of interesting topics	Lack of sharing					Contribute to the advancement of work					Spreading useful information to others
902	119	5	5	5	5	5	4	5	1	1	1	1	1	1	1	1	1	1	1	1	5	4	5	4	5	4	5	5	4	5	5	4	4	Worry about privacy leaks		fear of public pressure							Get social support	Contribute to the advancement of work
903	119	5	5	5	5	5	5	5	2	2	2	2	2	2	1	2	2	1	1	1	5	4	5	5	5	4	5	5	5	5	5	5	5	Worry about privacy leaks		fear of public pressure						Positive feedback from friends		Contribute to the advancement of work
904	119	4	5	5	4	5	4	4	1	1	1	1	1	1	1	1	1	1	1	1	5	4	4	5	4	4	5	4	4	5	4	3	4					Lack of interesting topics		Less use of social media				Contribute to the advancement of work			Emotions are rich and need to be vented
905	119	5	5	5	5	5	5	5	1	1	1	1	2	2	2	1	2	2	2	1	5	5	5	5	5	5	5	5	5	5	5	5	5		less feedback from friends			Lack of interesting topics		Less use of social media						Have the desire to share
906	119	5	5	4	5	5	5	4	1	1	1	1	1	1	1	1	1	1	1	1	5	4	5	5	4	5	5	5	4	5	5	5	5	Worry about privacy leaks		fear of public pressure		Lack of interesting topics							Helps manage social relationships	Have the desire to share		Help others understand me
907	119	5	5	5	4	4	4	3	1	1	1	1	1	1	1	1	1	1	1	2	5	4	5	4	4	4	4	4	5	4	4	5	4	Worry about privacy leaks			Worry about social relationship pressure						Get social support	Contribute to the advancement of work			Emotions are rich and need to be vented
908	119	5	3	4	4	2	4	3	2	2	2	2	2	2	2	2	1	2	1	1	5	3	3	5	4	3	4	2	4	3	5	4	4			fear of public pressure							Get social support			Have the desire to share		Help others understand me
909	119	4	4	4	4	4	4	4	1	1	1	1	1	1	1	1	1	1	1	2	4	4	4	4	4	4	4	4	4	5	4	4	4			fear of public pressure	Worry about social relationship pressure	Lack of interesting topics						Contribute to the advancement of work	Helps manage social relationships
910	118	5	4	4	4	3	4	3	1	1	1	1	1	1	1	1	1	1	1	1	4	5	4	4	4	4	4	3	4	3	4	3	4	Worry about privacy leaks	less feedback from friends							Positive feedback from friends
911	118	5	4	5	4	4	5	4	1	1	1	1	1	1	1	1	1	1	1	1	5	4	5	3	4	3	4	4	3	5	4	3	4		less feedback from friends		Worry about social relationship pressure	Lack of interesting topics							Helps manage social relationships		Emotions are rich and need to be vented
912	118	4	3	4	3	4	4	3	1	1	1	1	1	1	1	1	1	1	1	1	3	3	4	3	4	3	4	3	4	3	4	3	4		less feedback from friends				Lack of sharing					Contribute to the advancement of work		Have the desire to share
913	118	4	5	5	4	5	5	4	1	1	1	1	1	1	1	2	1	1	1	2	4	4	5	4	5	4	4	4	5	4	5	4	5	Worry about privacy leaks				Lack of interesting topics						Contribute to the advancement of work			Emotions are rich and need to be vented
914	118	2	3	2	3	2	3	2	1	1	1	1	1	1	1	2	2	1	2	1	2	2	3	4	2	4	2	4	2	4	2	5	2	Worry about privacy leaks		fear of public pressure						Positive feedback from friends		Contribute to the advancement of work
915	117	4	4	4	4	3	4	4	1	1	1	1	1	1	1	1	1	1	1	1	4	3	4	4	4	3	4	4	3	4	3	4	3				Worry about social relationship pressure	Lack of interesting topics	Lack of sharing			Positive feedback from friends		Contribute to the advancement of work
916	117	3	3	3	3	3	3	3	1	1	1	1	1	1	1	1	1	1	1	1	3	3	3	3	3	3	3	3	3	3	3	3	3		less feedback from friends		Worry about social relationship pressure		Lack of sharing						Helps manage social relationships			Help others understand me
917	117	3	4	3	4	3	4	3	1	1	1	1	1	1	1	1	1	1	1	1	4	3	4	3	4	3	4	4	3	4	4	3	4			fear of public pressure		Lack of interesting topics		Less use of social media				Contribute to the advancement of work		Have the desire to share	Emotions are rich and need to be vented
918	117	5	4	5	5	4	5	5	1	1	1	1	1	1	1	1	1	1	1	1	5	4	5	5	5	4	4	4	4	5	5	5	4	Worry about privacy leaks		fear of public pressure	Worry about social relationship pressure						Get social support		Helps manage social relationships	Have the desire to share	Emotions are rich and need to be vented
919	117	4	3	4	4	4	4	4	1	1	1	1	1	1	1	1	1	1	1	1	3	3	3	3	3	3	3	2	3	3	3	3	3	Worry about privacy leaks	less feedback from friends							Positive feedback from friends		Contribute to the advancement of work
920	117	4	3	3	4	3	4	2	2	1	1	1	1	1	1	1	1	1	1	1	5	5	5	4	4	4	5	4	5	4	4	5	5		less feedback from friends	fear of public pressure									Helps manage social relationships	Have the desire to share
921	117	5	4	4	5	4	4	4	1	1	1	1	1	1	1	1	1	1	1	1	4	5	4	4	4	5	4	4	5	4	4	4	3		less feedback from friends			Lack of interesting topics	Lack of sharing						Helps manage social relationships		Emotions are rich and need to be vented
922	117	4	4	5	4	5	4	4	1	1	1	1	1	1	1	1	1	1	1	1	4	3	4	3	4	4	3	4	3	4	4	4	3			fear of public pressure	Worry about social relationship pressure						Get social support	Contribute to the advancement of work
923	116	5	5	5	5	5	5	5	1	1	1	1	1	1	1	1	1	1	1	1	5	5	5	5	5	5	5	5	5	5	5	5	5		less feedback from friends		Worry about social relationship pressure			Less use of social media			Get social support					Help others understand me
924	116	1	1	1	1	1	1	1	2	1	2	2	2	2	2	2	2	2	1	1	3	2	2	2	1	1	1	1	1	1	1	1	1	Worry about privacy leaks	less feedback from friends	fear of public pressure	Worry about social relationship pressure	Lack of interesting topics	Lack of sharing	Less use of social media	Frequent sharing is childish	Positive feedback from friends	Get social support	Contribute to the advancement of work	Helps manage social relationships	Have the desire to share	Emotions are rich and need to be vented	Help others understand me	Spreading useful information to others
925	116	5	5	4	5	5	5	4	1	1	1	1	1	1	1	1	1	1	1	1	5	5	4	5	4	5	4	5	4	5	4	4	5		less feedback from friends		Worry about social relationship pressure	Lack of interesting topics					Get social support		Helps manage social relationships		Emotions are rich and need to be vented
926	115	5	5	5	5	5	5	5	1	1	1	1	1	1	1	1	1	1	1	1	4	4	5	4	4	5	4	4	5	4	5	4	5	Worry about privacy leaks								Positive feedback from friends
927	115	5	5	4	5	5	5	5	1	1	1	1	1	1	1	1	1	1	1	1	4	4	4	5	4	4	4	3	3	4	4	4	4		less feedback from friends		Worry about social relationship pressure		Lack of sharing			Positive feedback from friends		Contribute to the advancement of work
928	115	4	4	4	3	4	3	4	1	1	1	1	1	1	1	1	1	1	1	1	3	4	3	4	4	3	4	4	4	4	3	4	4	Worry about privacy leaks	less feedback from friends		Worry about social relationship pressure					Positive feedback from friends		Contribute to the advancement of work			Emotions are rich and need to be vented
929	115	4	5	4	4	3	4	4	1	1	1	1	1	1	1	1	1	1	1	2	5	4	4	5	5	4	4	5	4	5	5	4	5						Lack of sharing	Less use of social media		Positive feedback from friends			Helps manage social relationships		Emotions are rich and need to be vented
930	115	5	4	4	3	3	4	3	1	1	2	1	1	1	1	1	1	1	1	1	3	3	3	3	3	3	3	3	3	3	3	3	3		less feedback from friends	fear of public pressure		Lack of interesting topics				Positive feedback from friends		Contribute to the advancement of work	Helps manage social relationships
931	114	5	5	5	5	5	5	5	1	1	1	1	1	1	1	1	1	1	1	1	5	5	5	5	5	5	5	5	5	5	5	5	5		less feedback from friends	fear of public pressure	Worry about social relationship pressure	Lack of interesting topics					Get social support	Contribute to the advancement of work		Have the desire to share		Help others understand me
932	114	1	3	3	3	3	3	4	1	1	2	1	1	1	1	1	1	1	1	1	4	4	4	4	3	4	4	3	3	3	4	4	4		less feedback from friends											Have the desire to share
933	114	4	3	4	4	4	4	4	1	1	1	1	1	1	1	1	1	1	1	1	4	4	4	4	4	4	4	3	4	4	3	4	4	Worry about privacy leaks	less feedback from friends	fear of public pressure	Worry about social relationship pressure	Lack of interesting topics				Positive feedback from friends	Get social support		Helps manage social relationships	Have the desire to share
934	114	5	5	5	5	5	5	5	1	1	1	1	1	1	1	1	1	2	1	1	5	4	4	4	4	4	4	5	5	5	4	4	4		less feedback from friends	fear of public pressure		Lack of interesting topics	Lack of sharing			Positive feedback from friends		Contribute to the advancement of work	Helps manage social relationships	Have the desire to share
935	114	5	4	5	4	4	4	5	1	1	1	1	1	1	1	1	1	1	1	1	4	5	4	4	4	5	4	4	4	4	4	5	4	Worry about privacy leaks	less feedback from friends			Lack of interesting topics	Lack of sharing				Get social support		Helps manage social relationships		Emotions are rich and need to be vented
936	114	4	5	4	5	5	5	4	1	1	1	1	1	1	1	1	1	1	1	1	5	5	4	5	4	5	5	5	4	4	5	4	5			fear of public pressure			Lack of sharing						Helps manage social relationships		Emotions are rich and need to be vented
937	114	5	4	4	3	5	4	5	1	1	1	1	2	2	2	1	2	1	2	1	5	4	5	4	4	4	5	4	5	4	5	3	4		less feedback from friends		Worry about social relationship pressure						Get social support		Helps manage social relationships
938	114	5	5	5	5	5	5	5	1	1	1	1	1	1	1	1	1	1	1	1	4	4	4	4	4	4	4	4	4	4	4	4	4					Lack of interesting topics			Frequent sharing is childish		Get social support		Helps manage social relationships			Help others understand me
939	113	4	5	4	5	4	5	4	1	1	1	1	1	2	1	1	1	1	1	1	5	4	5	4	4	5	4	5	4	4	5	4	5		less feedback from friends	fear of public pressure	Worry about social relationship pressure		Lack of sharing			Positive feedback from friends		Contribute to the advancement of work	Helps manage social relationships		Emotions are rich and need to be vented	Help others understand me
940	113	4	5	4	5	4	5	4	1	1	1	1	1	1	1	1	1	1	1	1	5	4	5	4	5	4	5	4	4	5	4	4	5					Lack of interesting topics					Get social support
941	113	4	4	4	4	4	4	4	1	1	1	1	1	1	1	1	1	1	1	1	4	3	4	4	4	4	4	4	4	4	3	3	4						Lack of sharing	Less use of social media		Positive feedback from friends		Contribute to the advancement of work		Have the desire to share
942	113	5	5	5	5	5	5	5	1	1	1	1	1	1	1	1	1	1	1	1	5	5	5	5	5	5	5	5	5	5	5	5	5	Worry about privacy leaks			Worry about social relationship pressure	Lack of interesting topics		Less use of social media		Positive feedback from friends
943	113	5	4	4	4	4	4	2	1	1	1	1	1	1	1	1	1	1	1	1	5	4	4	5	4	4	5	4	4	4	5	4	5	Worry about privacy leaks	less feedback from friends	fear of public pressure		Lack of interesting topics		Less use of social media			Get social support		Helps manage social relationships			Help others understand me
944	113	4	3	4	3	4	3	4	1	2	1	1	1	1	1	1	1	1	1	1	4	3	3	3	4	3	4	3	3	3	4	3	3		less feedback from friends		Worry about social relationship pressure		Lack of sharing			Positive feedback from friends		Contribute to the advancement of work
945	113	4	4	5	4	5	4	5	1	1	1	1	1	1	1	1	1	1	1	1	5	4	5	5	5	4	5	5	4	5	4	5	5		less feedback from friends		Worry about social relationship pressure		Lack of sharing	Less use of social media			Get social support	Contribute to the advancement of work		Have the desire to share
946	113	5	5	5	5	5	5	5	1	1	1	1	1	1	1	1	1	1	1	1	5	5	5	5	5	5	5	5	5	5	5	5	5	Worry about privacy leaks								Positive feedback from friends					Emotions are rich and need to be vented
947	113	4	4	4	4	4	4	4	1	1	1	1	1	1	1	1	1	1	1	1	4	4	4	4	4	4	4	4	4	4	4	4	4	Worry about privacy leaks						Less use of social media			Get social support
948	113	4	4	5	4	5	4	2	1	1	1	1	1	1	1	1	1	1	1	1	4	5	4	4	4	4	4	4	4	4	4	4	4	Worry about privacy leaks	less feedback from friends	fear of public pressure						Positive feedback from friends		Contribute to the advancement of work
949	113	4	2	3	4	4	4	3	1	2	1	1	1	2	1	1	2	2	2	2	2	4	2	4	2	4	2	4	2	4	1	2	4			fear of public pressure	Worry about social relationship pressure		Lack of sharing			Positive feedback from friends		Contribute to the advancement of work	Helps manage social relationships		Emotions are rich and need to be vented
950	1126	5	5	5	5	5	5	5	1	1	1	1	1	1	1	1	1	1	1	1	5	4	5	5	5	4	5	3	4	3	5	4	5	Worry about privacy leaks				Lack of interesting topics					Get social support	Contribute to the advancement of work
951	112	3	3	3	3	3	3	3	1	1	1	1	1	1	1	1	1	1	1	1	3	3	3	3	3	3	3	3	3	3	3	3	3		less feedback from friends		Worry about social relationship pressure						Get social support			Have the desire to share
952	112	4	3	4	4	4	3	4	1	1	1	1	2	1	2	1	1	2	1	1	4	4	3	3	4	4	4	4	3	4	4	4	4			fear of public pressure									Helps manage social relationships
953	112	4	5	5	4	4	4	5	1	2	2	2	2	1	2	1	1	2	1	1	4	3	4	2	3	3	4	4	3	2	4	5	4		less feedback from friends		Worry about social relationship pressure		Lack of sharing					Contribute to the advancement of work	Helps manage social relationships
954	112	4	4	4	3	3	4	4	1	1	1	1	1	1	1	1	1	1	1	1	4	4	4	5	4	4	4	4	5	4	4	5	4					Lack of interesting topics	Lack of sharing				Get social support		Helps manage social relationships	Have the desire to share
955	112	5	5	5	5	5	5	5	1	1	1	1	1	1	1	1	1	1	1	1	5	5	5	5	5	5	5	5	5	5	5	5	5	Worry about privacy leaks	less feedback from friends	fear of public pressure		Lack of interesting topics				Positive feedback from friends	Get social support	Contribute to the advancement of work	Helps manage social relationships
956	111	4	4	4	3	5	3	4	1	2	1	1	1	2	1	1	2	1	1	2	4	3	5	3	4	3	5	4	4	3	5	3	3			fear of public pressure	Worry about social relationship pressure	Lack of interesting topics					Get social support	Contribute to the advancement of work	Helps manage social relationships
957	111	5	4	4	5	4	4	4	1	1	1	1	1	1	1	1	1	1	1	1	4	4	4	5	5	4	5	4	4	5	5	4	5					Lack of interesting topics	Lack of sharing					Contribute to the advancement of work		Have the desire to share		Help others understand me	Spreading useful information to others
958	111	4	4	4	4	4	4	4	1	1	1	1	1	1	1	1	1	1	1	1	3	3	3	3	3	3	3	4	3	4	3	3	3		less feedback from friends							Positive feedback from friends
959	111	4	5	4	4	5	4	4	1	1	1	1	1	1	1	1	1	1	1	2	5	4	5	4	4	4	5	1	2	1	5	5	3			fear of public pressure	Worry about social relationship pressure		Lack of sharing				Get social support	Contribute to the advancement of work	Helps manage social relationships		Emotions are rich and need to be vented
960	111	4	5	4	4	3	4	4	1	1	1	1	1	2	1	1	1	1	1	2	4	5	4	4	5	4	5	4	4	5	4	4	4	Worry about privacy leaks							Frequent sharing is childish		Get social support		Helps manage social relationships
961	111	5	5	4	4	5	3	1	1	1	1	1	1	1	1	1	1	1	1	1	5	5	5	5	5	5	5	1	1	5	5	5	5	Worry about privacy leaks								Positive feedback from friends		Contribute to the advancement of work		Have the desire to share
962	111	3	3	2	2	4	4	2	1	2	1	1	1	2	1	1	1	1	1	2	4	4	2	3	5	4	3	3	4	3	4	3	3				Worry about social relationship pressure		Lack of sharing					Contribute to the advancement of work	Helps manage social relationships
963	110	2	1	4	4	4	3	1	1	1	1	1	1	1	1	1	1	1	1	1	4	3	4	3	3	3	4	2	3	3	3	4	3				Worry about social relationship pressure	Lack of interesting topics		Less use of social media	Frequent sharing is childish	Positive feedback from friends			Helps manage social relationships	Have the desire to share	Emotions are rich and need to be vented	Help others understand me
964	110	4	3	3	4	4	4	4	2	2	2	2	2	2	2	1	2	2	2	1	4	3	4	3	4	3	4	4	4	3	3	4	2		less feedback from friends		Worry about social relationship pressure		Lack of sharing					Contribute to the advancement of work		Have the desire to share	Emotions are rich and need to be vented
965	110	5	5	5	5	5	5	5	1	1	1	1	1	1	1	1	1	1	1	2	5	5	5	5	5	5	5	1	1	1	5	5	5		less feedback from friends	fear of public pressure								Contribute to the advancement of work	Helps manage social relationships
966	110	5	5	5	5	5	5	5	1	1	1	1	1	1	1	1	1	1	1	1	5	5	5	5	5	5	5	5	5	5	5	5	5	Worry about privacy leaks										Contribute to the advancement of work
967	110	5	5	5	5	5	5	5	1	2	1	1	2	2	2	1	1	2	1	2	4	3	5	3	3	4	4	4	4	5	4	4	5		less feedback from friends				Lack of sharing	Less use of social media		Positive feedback from friends
968	110	5	3	4	2	5	2	4	1	1	1	2	1	1	2	2	2	1	1	1	3	4	2	4	2	4	2	2	4	2	2	4	2		less feedback from friends				Lack of sharing					Contribute to the advancement of work
969	109	5	5	5	5	5	5	5	1	1	1	1	1	1	1	1	1	1	1	2	5	5	5	5	5	5	5	1	1	1	5	5	5	Worry about privacy leaks		fear of public pressure						Positive feedback from friends	Get social support	Contribute to the advancement of work
970	109	5	5	5	5	5	5	5	1	1	1	1	1	1	1	1	1	1	1	2	5	5	5	5	5	5	5	1	1	1	5	5	5	Worry about privacy leaks	less feedback from friends								Get social support	Contribute to the advancement of work		Have the desire to share
971	109	5	4	5	5	5	5	5	1	1	1	1	1	1	1	1	1	1	1	1	5	5	5	5	5	5	5	5	5	5	5	5	5	Worry about privacy leaks			Worry about social relationship pressure					Positive feedback from friends			Helps manage social relationships
972	109	5	5	5	5	5	5	5	1	1	1	1	1	1	1	1	1	1	1	2	5	5	5	5	5	5	5	1	1	1	5	5	5	Worry about privacy leaks		fear of public pressure	Worry about social relationship pressure	Lack of interesting topics				Positive feedback from friends		Contribute to the advancement of work		Have the desire to share	Emotions are rich and need to be vented		Spreading useful information to others
973	109	4	5	5	4	4	5	5	1	1	1	1	1	1	1	1	1	1	1	2	5	4	4	5	4	5	5	2	1	1	4	5	5				Worry about social relationship pressure	Lack of interesting topics					Get social support		Helps manage social relationships		Emotions are rich and need to be vented
974	109	4	4	5	4	4	5	4	1	1	1	1	1	1	1	1	1	1	1	1	4	3	4	4	4	3	4	4	4	4	4	4	4		less feedback from friends		Worry about social relationship pressure	Lack of interesting topics						Contribute to the advancement of work	Helps manage social relationships			Help others understand me
975	109	4	4	3	4	4	5	2	1	2	1	1	1	2	2	1	1	2	2	1	4	4	4	3	4	4	3	5	3	5	3	4	4	Worry about privacy leaks		fear of public pressure			Lack of sharing			Positive feedback from friends	Get social support
976	109	4	3	4	4	4	5	2	1	1	2	1	2	1	1	1	1	1	1	1	4	3	4	4	5	4	4	3	4	4	4	4	2				Worry about social relationship pressure		Lack of sharing						Helps manage social relationships		Emotions are rich and need to be vented	Help others understand me
977	109	5	5	5	5	5	5	5	1	1	1	1	1	1	1	1	1	1	1	1	5	5	5	5	5	5	5	5	5	5	5	5	5			fear of public pressure	Worry about social relationship pressure						Get social support				Emotions are rich and need to be vented
978	109	5	5	5	5	5	5	2	1	1	1	1	1	1	1	1	1	1	1	1	5	5	5	5	5	5	5	5	5	5	5	5	5	Worry about privacy leaks	less feedback from friends	fear of public pressure	Worry about social relationship pressure	Lack of interesting topics	Lack of sharing	Less use of social media	Frequent sharing is childish	Positive feedback from friends	Get social support	Contribute to the advancement of work	Helps manage social relationships	Have the desire to share	Emotions are rich and need to be vented	Help others understand me	Spreading useful information to others
979	109	5	4	5	4	5	4	4	1	1	2	1	1	1	1	1	1	1	2	1	5	4	5	4	4	4	5	4	4	5	4	5	4			fear of public pressure	Worry about social relationship pressure							Contribute to the advancement of work		Have the desire to share
980	109	4	4	5	4	5	4	2	1	1	2	1	1	1	1	1	1	1	1	2	4	5	4	3	4	4	5	4	5	4	4	4	5	Worry about privacy leaks								Positive feedback from friends
981	109	5	4	5	4	5	4	5	1	1	1	1	1	1	1	1	1	1	1	2	5	4	5	4	5	4	5	4	5	4	5	4	5		less feedback from friends		Worry about social relationship pressure		Lack of sharing				Get social support		Helps manage social relationships		Emotions are rich and need to be vented
982	109	5	5	5	5	5	5	5	1	1	1	1	1	1	1	1	1	1	1	1	5	5	5	5	5	5	5	5	5	5	5	5	5	Worry about privacy leaks	less feedback from friends		Worry about social relationship pressure					Positive feedback from friends	Get social support	Contribute to the advancement of work
983	109	2	2	2	2	2	2	2	1	1	2	2	2	2	2	2	2	2	2	2	3	2	3	2	2	3	3	2	3	2	3	2	2			fear of public pressure	Worry about social relationship pressure							Contribute to the advancement of work	Helps manage social relationships
984	108	1	1	1	1	1	1	1	1	1	2	2	1	2	1	1	1	2	2	1	1	1	1	1	1	1	1	1	1	1	1	1	1	Worry about privacy leaks								Positive feedback from friends
985	108	2	3	2	5	2	2	3	1	1	1	1	1	2	1	1	2	1	1	1	2	1	4	1	4	1	4	1	4	1	4	4	2		less feedback from friends			Lack of interesting topics							Helps manage social relationships		Emotions are rich and need to be vented
986	108	4	5	5	5	4	4	4	1	1	1	1	1	1	1	1	1	1	1	1	4	4	4	4	4	4	4	4	4	4	4	4	4	Worry about privacy leaks		fear of public pressure		Lack of interesting topics				Positive feedback from friends		Contribute to the advancement of work		Have the desire to share
987	108	5	5	5	5	5	5	5	1	1	1	1	1	1	1	1	1	1	1	1	5	5	5	5	5	5	5	5	5	5	5	5	5			fear of public pressure	Worry about social relationship pressure	Lack of interesting topics				Positive feedback from friends	Get social support	Contribute to the advancement of work
988	108	4	5	2	2	2	5	4	1	1	2	2	1	1	2	1	1	1	2	2	4	4	2	4	3	4	2	2	4	4	3	5	2		less feedback from friends					Less use of social media				Contribute to the advancement of work		Have the desire to share		Help others understand me
989	108	4	4	4	4	5	5	4	1	1	1	1	1	1	1	1	1	1	1	2	4	4	4	4	4	4	4	4	4	4	4	4	4			fear of public pressure	Worry about social relationship pressure				Frequent sharing is childish			Contribute to the advancement of work	Helps manage social relationships	Have the desire to share	Emotions are rich and need to be vented
990	108	5	5	5	5	5	5	5	1	1	1	1	1	1	1	1	1	1	1	1	5	5	5	5	5	5	5	5	5	5	5	5	5		less feedback from friends										Helps manage social relationships	Have the desire to share
991	108	5	4	4	5	3	4	4	1	1	1	1	1	1	1	1	1	1	1	1	5	4	5	4	5	4	5	3	3	4	4	3	4	Worry about privacy leaks	less feedback from friends	fear of public pressure						Positive feedback from friends		Contribute to the advancement of work		Have the desire to share
992	108	5	5	5	5	5	5	5	1	1	1	1	1	1	1	1	2	1	1	1	5	5	5	5	5	5	5	5	5	5	5	5	5		less feedback from friends				Lack of sharing							Have the desire to share
993	107	4	4	4	4	4	4	4	1	1	1	1	1	1	1	1	1	1	1	1	4	4	4	4	4	4	4	4	4	4	4	4	4		less feedback from friends		Worry about social relationship pressure										Emotions are rich and need to be vented	Help others understand me
994	107	4	4	4	4	5	5	5	1	1	1	1	1	1	1	1	1	1	1	1	4	3	3	4	4	3	3	4	3	3	4	4	3	Worry about privacy leaks	less feedback from friends							Positive feedback from friends	Get social support
995	107	5	5	5	5	5	5	5	1	1	1	1	1	1	1	1	1	1	1	1	5	5	5	5	5	5	5	4	4	4	4	4	5	Worry about privacy leaks	less feedback from friends	fear of public pressure	Worry about social relationship pressure	Lack of interesting topics	Lack of sharing	Less use of social media	Frequent sharing is childish	Positive feedback from friends	Get social support	Contribute to the advancement of work	Helps manage social relationships	Have the desire to share	Emotions are rich and need to be vented	Help others understand me
996	107	5	5	4	4	2	4	4	1	2	2	2	1	1	1	1	1	2	2	1	5	5	5	3	4	3	4	5	4	5	4	5	4				Worry about social relationship pressure			Less use of social media					Helps manage social relationships		Emotions are rich and need to be vented
997	107	3	4	3	2	4	3	2	1	1	2	1	1	1	2	1	1	2	1	1	4	2	5	2	2	4	2	5	2	4	3	2	3	Worry about privacy leaks	less feedback from friends	fear of public pressure	Worry about social relationship pressure					Positive feedback from friends		Contribute to the advancement of work		Have the desire to share
998	107	5	2	4	2	5	5	2	2	2	1	1	2	1	1	2	1	1	1	2	4	2	4	2	4	2	4	2	4	5	2	4	2			fear of public pressure		Lack of interesting topics						Contribute to the advancement of work		Have the desire to share
999	107	3	3	4	4	4	4	1	1	1	1	1	1	1	1	1	1	1	1	1	5	5	5	5	5	5	5	5	5	5	5	5	5	Worry about privacy leaks	less feedback from friends	fear of public pressure	Worry about social relationship pressure	Lack of interesting topics	Lack of sharing	Less use of social media	Frequent sharing is childish	Positive feedback from friends	Get social support		Helps manage social relationships	Have the desire to share
1000	107	4	3	3	4	3	3	4	1	1	1	1	1	1	1	1	2	1	1	2	3	3	4	2	3	4	3	4	2	4	3	3	4		less feedback from friends		Worry about social relationship pressure		Lack of sharing				Get social support		Helps manage social relationships	Have the desire to share		Help others understand me
1001	107	4	5	5	4	5	4	5	1	1	1	1	1	1	1	1	1	1	1	1	5	4	5	4	4	5	4	4	3	4	5	4	4	Worry about privacy leaks			Worry about social relationship pressure	Lack of interesting topics					Get social support		Helps manage social relationships	Have the desire to share
1002	107	4	2	2	3	3	4	3	1	1	1	1	1	1	1	1	1	1	1	2	5	4	3	2	3	3	2	2	3	3	3	2	3	Worry about privacy leaks	less feedback from friends							Positive feedback from friends	Get social support
1003	107	5	5	5	5	5	5	5	1	1	1	1	1	1	1	1	1	1	1	1	5	5	5	5	5	5	5	5	5	5	5	5	5		less feedback from friends		Worry about social relationship pressure	Lack of interesting topics	Lack of sharing				Get social support			Have the desire to share		Help others understand me
1004	107	3	3	4	2	2	4	3	1	1	2	1	1	1	1	1	1	1	1	1	4	4	2	2	4	2	4	2	4	2	3	4	4	Worry about privacy leaks	less feedback from friends		Worry about social relationship pressure	Lack of interesting topics	Lack of sharing					Contribute to the advancement of work		Have the desire to share		Help others understand me
1005	106	5	5	5	5	5	5	5	1	1	1	1	1	1	1	1	1	1	1	1	5	5	5	5	5	5	5	1	1	1	5	5	5	Worry about privacy leaks		fear of public pressure						Positive feedback from friends	Get social support
1006	106	5	5	4	5	5	4	5	1	1	1	1	1	1	1	1	1	1	1	2	5	5	4	5	4	5	5	4	5	5	5	4	5	Worry about privacy leaks		fear of public pressure	Worry about social relationship pressure					Positive feedback from friends		Contribute to the advancement of work		Have the desire to share
1007	106	4	5	3	5	4	5	3	1	1	2	1	2	2	1	1	1	1	1	2	3	4	5	4	3	4	5	3	4	5	5	4	5	Worry about privacy leaks		fear of public pressure	Worry about social relationship pressure	Lack of interesting topics				Positive feedback from friends		Contribute to the advancement of work	Helps manage social relationships
1008	106	4	4	3	4	4	3	2	2	1	1	1	1	2	1	1	1	1	1	2	3	4	3	4	3	3	3	2	2	2	3	2	4		less feedback from friends		Worry about social relationship pressure	Lack of interesting topics	Lack of sharing				Get social support		Helps manage social relationships		Emotions are rich and need to be vented
1009	106	4	5	4	5	4	5	5	1	1	2	1	1	1	1	1	1	1	1	1	4	5	5	4	4	5	5	4	5	4	4	5	4	Worry about privacy leaks		fear of public pressure		Lack of interesting topics	Lack of sharing	Less use of social media			Get social support		Helps manage social relationships	Have the desire to share
1010	106	5	4	5	5	5	5	5	1	1	1	1	1	1	1	1	1	1	1	1	5	5	5	5	5	5	5	5	5	5	5	5	5			fear of public pressure		Lack of interesting topics	Lack of sharing	Less use of social media			Get social support		Helps manage social relationships	Have the desire to share	Emotions are rich and need to be vented
1011	106	5	5	5	5	5	5	5	1	1	1	2	2	1	1	1	2	1	2	1	5	5	4	5	3	5	4	5	5	4	5	5	4	Worry about privacy leaks		fear of public pressure							Get social support			Have the desire to share
1012	105	5	5	5	5	5	5	5	1	1	1	1	1	1	1	1	1	1	1	1	5	5	5	5	5	5	5	5	5	5	5	5	5	Worry about privacy leaks													Emotions are rich and need to be vented
1013	105	4	5	3	4	2	3	4	1	2	1	1	1	1	1	1	1	1	1	1	4	3	3	4	2	3	4	3	4	4	5	3	4	Worry about privacy leaks								Positive feedback from friends	Get social support
1014	105	3	3	3	3	3	3	3	1	1	1	1	2	2	1	2	1	2	1	1	5	5	5	5	4	4	4	5	5	5	5	5	5			fear of public pressure											Emotions are rich and need to be vented
1015	105	5	4	4	4	4	4	3	1	1	1	1	1	1	1	1	1	1	1	1	4	4	4	4	5	5	4	4	5	4	4	4	4	Worry about privacy leaks		fear of public pressure	Worry about social relationship pressure						Get social support			Have the desire to share		Help others understand me
1016	105	5	5	4	3	4	5	5	2	1	1	1	1	1	1	1	2	1	1	1	5	4	5	4	4	4	5	4	3	5	5	4	3	Worry about privacy leaks		fear of public pressure			Lack of sharing			Positive feedback from friends		Contribute to the advancement of work	Helps manage social relationships		Emotions are rich and need to be vented
1017	105	5	5	4	5	4	4	5	1	1	1	1	1	1	1	1	1	1	1	2	5	4	5	5	4	4	4	1	1	1	5	5	5						Lack of sharing					Contribute to the advancement of work
1018	104	5	4	4	4	4	4	4	1	2	1	1	2	1	2	1	1	2	1	1	4	3	4	4	3	4	3	4	4	3	4	4	4	Worry about privacy leaks											Helps manage social relationships
1019	104	5	4	4	4	4	4	4	1	1	1	1	1	1	1	1	1	1	1	1	4	4	4	4	4	4	4	4	3	3	4	3	3							Less use of social media	Frequent sharing is childish		Get social support		Helps manage social relationships	Have the desire to share
1020	104	4	4	4	3	5	5	3	1	1	1	1	1	2	1	2	2	2	1	1	5	4	4	4	4	5	5	5	4	5	5	4	5	Worry about privacy leaks					Lack of sharing						Helps manage social relationships
1021	104	4	4	3	4	3	3	4	1	1	1	1	1	1	1	1	1	1	1	1	4	4	3	3	3	3	3	4	3	4	3	4	4		less feedback from friends		Worry about social relationship pressure										Emotions are rich and need to be vented	Help others understand me
1022	104	5	4	5	5	4	4	5	1	1	1	1	1	1	1	1	1	1	1	1	5	4	5	4	5	3	4	2	3	2	5	5	4	Worry about privacy leaks		fear of public pressure							Get social support		Helps manage social relationships
1023	104	2	3	4	4	5	2	2	1	1	1	1	1	1	1	1	1	1	1	1	4	2	3	3	3	3	3	3	3	3	3	3	3		less feedback from friends									Contribute to the advancement of work
1024	104	5	5	4	4	4	4	4	1	1	1	1	1	1	1	1	1	1	1	1	4	4	4	3	4	5	4	4	3	4	4	5	5	Worry about privacy leaks	less feedback from friends		Worry about social relationship pressure							Contribute to the advancement of work		Have the desire to share	Emotions are rich and need to be vented
1025	104	4	3	4	3	4	3	4	1	1	1	1	1	1	1	1	1	1	1	1	5	4	5	4	5	4	3	4	5	4	5	4	5		less feedback from friends		Worry about social relationship pressure						Get social support	Contribute to the advancement of work
1026	104	4	5	4	4	3	3	3	1	1	1	1	1	1	1	1	1	1	1	1	5	5	5	5	5	3	3	4	4	4	4	4	3				Worry about social relationship pressure						Get social support	Contribute to the advancement of work
1027	103	5	5	5	5	5	5	5	1	1	1	1	1	1	1	1	1	1	1	1	5	5	5	5	5	5	5	5	5	5	5	5	5	Worry about privacy leaks								Positive feedback from friends
1028	103	3	4	3	4	3	4	4	1	1	1	1	1	1	1	1	1	1	1	1	4	3	3	3	4	4	4	4	4	4	4	4	3				Worry about social relationship pressure	Lack of interesting topics				Positive feedback from friends			Helps manage social relationships
1029	103	5	3	4	4	4	4	3	1	1	2	1	1	1	2	2	2	1	1	1	4	4	4	4	4	4	4	4	4	4	4	4	4			fear of public pressure						Positive feedback from friends
1030	103	4	4	4	4	4	4	4	1	1	1	1	1	1	1	1	1	1	1	1	5	5	5	5	5	5	5	5	5	5	5	5	5		less feedback from friends	fear of public pressure		Lack of interesting topics	Lack of sharing			Positive feedback from friends	Get social support		Helps manage social relationships		Emotions are rich and need to be vented	Help others understand me
1031	103	5	5	5	5	4	5	5	1	1	1	1	1	1	1	1	1	1	1	1	5	5	4	4	4	4	5	5	4	5	4	5	4		less feedback from friends	fear of public pressure						Positive feedback from friends			Helps manage social relationships		Emotions are rich and need to be vented	Help others understand me
1032	103	5	4	4	4	4	4	5	1	1	1	1	2	1	2	1	2	1	1	1	4	4	4	4	5	4	4	5	4	5	4	4	5	Worry about privacy leaks		fear of public pressure	Worry about social relationship pressure					Positive feedback from friends	Get social support	Contribute to the advancement of work	Helps manage social relationships	Have the desire to share
1033	103	4	3	4	4	3	4	4	1	1	1	2	2	1	2	2	1	1	1	2	4	3	4	3	3	3	3	4	3	3	4	3	4		less feedback from friends									Contribute to the advancement of work		Have the desire to share
1034	103	4	4	4	3	4	4	4	1	1	1	1	1	1	1	1	1	1	2	1	4	4	3	4	4	3	4	3	3	4	4	3	4			fear of public pressure	Worry about social relationship pressure		Lack of sharing					Contribute to the advancement of work		Have the desire to share
1035	103	5	4	5	4	4	5	4	1	1	1	1	1	1	1	1	1	1	1	1	5	4	5	4	4	5	4	5	4	5	4	5	4			fear of public pressure		Lack of interesting topics				Positive feedback from friends		Contribute to the advancement of work		Have the desire to share
1036	103	4	5	4	4	5	5	4	1	1	1	1	1	1	1	1	1	1	1	1	5	5	4	4	3	4	4	4	3	4	4	5	4		less feedback from friends			Lack of interesting topics						Contribute to the advancement of work			Emotions are rich and need to be vented
1037	103	5	5	4	5	5	4	4	1	1	1	1	1	1	1	1	1	1	1	1	5	4	4	3	4	3	3	3	3	4	4	4	4		less feedback from friends		Worry about social relationship pressure							Contribute to the advancement of work		Have the desire to share
1038	102	5	5	5	5	5	5	5	1	1	1	1	1	1	1	1	1	1	1	1	5	4	5	4	5	4	5	4	5	5	4	5	4	Worry about privacy leaks		fear of public pressure		Lack of interesting topics						Contribute to the advancement of work		Have the desire to share
1039	102	4	5	4	4	5	4	3	1	1	1	1	1	1	1	1	1	1	1	1	4	5	4	5	5	5	4	1	1	1	5	5	5	Worry about privacy leaks	less feedback from friends									Contribute to the advancement of work
1040	102	4	4	4	4	4	4	4	1	1	1	1	1	1	1	1	1	1	1	2	5	5	5	5	5	5	5	2	2	2	5	5	5		less feedback from friends		Worry about social relationship pressure		Lack of sharing					Contribute to the advancement of work		Have the desire to share	Emotions are rich and need to be vented
1041	102	1	2	2	3	3	3	3	1	1	1	2	2	1	1	2	1	2	1	1	1	2	3	2	5	3	3	5	3	2	3	5	2	Worry about privacy leaks		fear of public pressure			Lack of sharing			Positive feedback from friends				Have the desire to share
1042	102	5	5	5	5	5	5	5	1	1	1	1	2	2	1	1	1	1	1	2	4	5	5	4	5	5	5	4	5	5	4	5	5				Worry about social relationship pressure	Lack of interesting topics	Lack of sharing	Less use of social media		Positive feedback from friends				Have the desire to share
1043	102	5	5	5	5	5	5	5	1	1	1	1	2	1	2	1	1	1	1	1	5	5	5	5	5	5	5	5	5	5	5	5	5			fear of public pressure										Have the desire to share
1044	102	4	4	4	4	4	5	5	1	1	2	1	1	1	1	1	1	2	2	1	5	4	4	3	3	4	4	3	5	4	3	4	4		less feedback from friends	fear of public pressure	Worry about social relationship pressure	Lack of interesting topics	Lack of sharing	Less use of social media		Positive feedback from friends		Contribute to the advancement of work
1045	102	5	5	5	4	5	4	1	1	1	1	1	1	1	1	1	1	1	1	2	5	3	3	3	5	3	3	3	4	3	3	4	3	Worry about privacy leaks											Helps manage social relationships
1046	102	3	4	3	4	4	3	4	1	1	1	1	1	1	1	1	1	1	1	1	4	3	4	4	3	4	3	4	5	3	4	4	4	Worry about privacy leaks									Get social support
1047	102	3	4	4	4	5	4	5	1	1	1	1	1	1	1	1	1	1	1	1	5	4	4	5	4	5	4	4	4	4	4	4	4			fear of public pressure		Lack of interesting topics						Contribute to the advancement of work	Helps manage social relationships
1048	102	4	4	4	3	3	3	3	1	1	1	2	2	2	1	2	2	1	1	1	4	1	1	4	4	1	4	1	4	1	4	4	4			fear of public pressure		Lack of interesting topics		Less use of social media			Get social support			Have the desire to share		Help others understand me
1049	102	4	3	4	4	5	3	4	1	1	2	1	1	2	2	1	2	2	1	1	4	3	5	4	5	3	4	3	4	5	3	5	4		less feedback from friends	fear of public pressure	Worry about social relationship pressure							Contribute to the advancement of work		Have the desire to share
1050	102	4	5	4	4	5	4	4	1	1	1	1	1	1	1	1	1	1	1	1	4	5	4	4	5	4	4	1	1	1	4	5	4		less feedback from friends		Worry about social relationship pressure					Positive feedback from friends	Get social support	Contribute to the advancement of work	Helps manage social relationships
1051	101	4	4	4	5	4	4	4	1	1	1	1	1	1	1	1	1	1	1	1	4	4	5	4	5	4	4	5	4	4	4	5	4		less feedback from friends	fear of public pressure		Lack of interesting topics						Contribute to the advancement of work	Helps manage social relationships		Emotions are rich and need to be vented
1052	101	3	3	4	4	2	2	3	1	1	1	1	1	1	1	1	1	2	2	2	3	2	2	4	2	3	3	2	2	4	2	3	2	Worry about privacy leaks		fear of public pressure							Get social support	Contribute to the advancement of work
1053	101	3	3	4	3	3	3	4	1	1	1	2	1	1	1	1	1	2	1	2	4	3	4	5	3	4	5	3	4	3	4	5	2	Worry about privacy leaks			Worry about social relationship pressure							Contribute to the advancement of work		Have the desire to share
1054	101	4	3	5	3	5	4	5	1	1	1	1	1	1	1	1	1	1	1	1	4	4	3	5	3	5	3	2	3	2	4	3	3	Worry about privacy leaks		fear of public pressure		Lack of interesting topics					Get social support			Have the desire to share
1055	101	2	2	2	2	2	2	2	1	1	1	1	1	1	1	1	1	1	1	1	5	5	5	5	5	5	5	5	5	5	4	4	4		less feedback from friends	fear of public pressure	Worry about social relationship pressure	Lack of interesting topics						Contribute to the advancement of work	Helps manage social relationships
1056	101	4	3	4	3	4	2	4	1	2	1	1	1	1	1	1	1	1	1	1	4	4	3	4	4	4	2	4	3	4	3	4	3			fear of public pressure	Worry about social relationship pressure					Positive feedback from friends			Helps manage social relationships	Have the desire to share
1057	101	4	4	4	4	4	4	4	1	1	1	1	1	1	1	1	1	1	1	1	3	5	3	4	5	2	4	3	4	4	4	3	4			fear of public pressure							Get social support				Emotions are rich and need to be vented
1058	101	4	3	4	3	3	4	4	1	1	1	1	2	2	1	1	1	1	2	1	3	4	3	4	4	3	4	3	5	3	5	4	5	Worry about privacy leaks		fear of public pressure		Lack of interesting topics					Get social support	Contribute to the advancement of work
1059	101	4	4	2	4	4	4	4	1	1	1	2	2	1	1	1	1	1	1	2	5	4	4	3	5	4	4	5	5	4	4	3	4	Worry about privacy leaks		fear of public pressure	Worry about social relationship pressure			Less use of social media		Positive feedback from friends		Contribute to the advancement of work	Helps manage social relationships
1060	101	5	5	5	5	5	5	5	1	1	1	1	1	1	1	1	1	1	1	1	5	5	5	5	5	5	5	5	5	5	5	5	5			fear of public pressure		Lack of interesting topics						Contribute to the advancement of work			Emotions are rich and need to be vented
1061	101	4	3	3	3	4	3	3	1	1	1	1	2	1	1	1	2	2	2	2	3	3	3	2	3	2	3	3	3	3	4	3	3		less feedback from friends								Get social support
1062	101	5	5	5	5	5	5	5	1	1	1	1	1	1	1	1	1	1	1	1	5	5	5	5	5	5	5	5	5	5	5	5	5			fear of public pressure				Less use of social media					Helps manage social relationships			Help others understand me
1063	101	5	5	5	5	5	5	5	1	1	1	1	1	1	1	1	1	1	1	1	5	5	5	5	5	5	5	5	5	5	5	5	5		less feedback from friends			Lack of interesting topics	Lack of sharing	Less use of social media			Get social support		Helps manage social relationships	Have the desire to share		Help others understand me
1064	101	5	5	5	5	5	5	5	1	1	1	1	1	1	1	1	1	1	1	1	5	5	5	5	5	5	5	5	5	5	5	5	5	Worry about privacy leaks	less feedback from friends	fear of public pressure						Positive feedback from friends	Get social support	Contribute to the advancement of work	Helps manage social relationships
1065	101	5	5	5	5	5	5	5	1	1	1	1	1	2	1	1	1	1	1	1	4	4	3	4	4	4	5	4	4	5	5	5	5	Worry about privacy leaks	less feedback from friends	fear of public pressure						Positive feedback from friends		Contribute to the advancement of work
1066	101	4	4	3	4	5	4	3	1	1	1	1	1	1	1	1	1	1	1	1	4	2	3	4	4	2	4	3	4	4	3	4	2	Worry about privacy leaks		fear of public pressure		Lack of interesting topics						Contribute to the advancement of work	Helps manage social relationships	Have the desire to share
1067	100	5	4	4	5	4	4	4	1	1	1	1	1	1	1	1	1	1	1	1	4	3	4	4	3	5	4	4	3	3	4	4	3	Worry about privacy leaks		fear of public pressure		Lack of interesting topics							Helps manage social relationships		Emotions are rich and need to be vented		Spreading useful information to others
1068	100	4	3	4	4	4	4	4	1	1	1	1	1	1	1	1	1	1	2	1	3	4	4	4	3	4	4	4	3	4	3	3	4	Worry about privacy leaks	less feedback from friends		Worry about social relationship pressure					Positive feedback from friends		Contribute to the advancement of work			Emotions are rich and need to be vented
1069	100	5	4	4	4	4	2	5	1	1	1	2	1	2	1	2	1	1	2	1	1	4	5	2	4	2	4	2	4	4	4	2	4	Worry about privacy leaks					Lack of sharing					Contribute to the advancement of work				Help others understand me
1070	100	5	4	5	4	4	4	5	1	1	1	1	1	1	1	1	1	1	1	1	5	4	3	4	4	3	5	4	4	5	4	4	5	Worry about privacy leaks		fear of public pressure	Worry about social relationship pressure						Get social support		Helps manage social relationships	Have the desire to share
1071	100	4	5	5	3	4	5	4	1	1	1	1	1	1	1	1	1	1	1	1	4	5	4	5	3	5	4	3	4	4	3	5	4			fear of public pressure		Lack of interesting topics		Less use of social media		Positive feedback from friends	Get social support		Helps manage social relationships	Have the desire to share
1072	100	4	5	4	5	4	5	4	1	1	1	1	1	2	1	1	1	1	1	1	4	5	4	5	5	4	5	4	5	4	5	4	5	Worry about privacy leaks	less feedback from friends		Worry about social relationship pressure					Positive feedback from friends		Contribute to the advancement of work
1073	100	5	5	5	5	5	5	5	1	1	1	1	1	1	1	1	1	1	1	1	5	5	5	5	5	5	5	5	5	5	5	5	5	Worry about privacy leaks	less feedback from friends			Lack of interesting topics	Lack of sharing				Get social support	Contribute to the advancement of work	Helps manage social relationships
1074	100	5	4	4	4	4	4	4	1	1	1	1	2	2	2	2	1	2	2	2	4	4	4	4	4	4	4	4	4	4	4	4	4	Worry about privacy leaks		fear of public pressure			Lack of sharing			Positive feedback from friends	Get social support	Contribute to the advancement of work	Helps manage social relationships	Have the desire to share
1075	100	4	5	4	4	4	5	4	1	1	1	1	1	1	1	1	1	1	1	1	5	4	4	4	5	4	4	4	5	4	5	4	4			fear of public pressure		Lack of interesting topics	Lack of sharing				Get social support		Helps manage social relationships	Have the desire to share
[truncated: 23 more columns]
